# Supplementary material for: The dependence of hydropower planning in relation to the influence of climate in Northeast Brazil
Source: PLoS One. 2022 Jan 25;17(1):e0259951. doi: 10.1371/journal.pone.0259951 (PMC8789118; doi:10.1371/journal.pone.0259951)
Supplement: S1 Text — (TXT) [file pone.0259951.s015.txt]

Year	Mon	Ger.	Imp.	Carga	Rain	flow	Vol	ATLS	PACS	Dip	Ter	Eol	Rain2
2000	1	5452	243	5666	2723.20	3191	32.48	-0.01	-1.77	-0.39	18	0	347.7
2000	2	5645	173	5780	2275.00	3450	49.00	0.14	-1.53	-0.49	52	0	580.9
2000	3	5744	174	5840	2051.80	2744	61.61	-0.05	-0.93	-0.34	3	0	499.5
2000	4	5578	233	5766	901.60	2201	65.60	0.04	-0.75	-0.38	9	0	355.2
2000	5	5557	305	5840	221.80	1146	60.35	0.07	-0.74	-0.35	0	0	229.9
2000	6	5358	339	5687	208.40	797	54.74	0.02	-0.64	-0.36	0	0	88.4
2000	7	5337	296	5633	140.30	633	47.53	-0.07	-0.55	-0.14	0	0	90.2
2000	8	5541	243	5784	200.60	706	39.70	0.10	-0.47	-0.05	0	0	22.7
2000	9	5577	300	5882	445.00	671	32.02	-0.01	-0.52	0.00	0	0	99
2000	10	6162	66	6149	256.00	545	20.53	0.00	-0.65	-0.10	0	0	42.9
2000	11	6271	48	6221	3175.90	1421	22.57	-0.08	-0.71	-0.19	0	0	30.9
2000	12	5991	175	6093	3267.10	2785	35.80	-0.28	-0.88	-0.18	0	0	180.2
2001	1	5678	420	6098	758.80	2258	42.30	-0.19	-0.63	-0.29	0	0	632.2
2001	2	5737	506	6244	678.00	1191	38.50	-0.29	-0.53	-0.32	0	0	265.1
2001	3	5660	493	6186	1980.90	1254	35.30	-0.15	-0.39	-0.14	33	0	572.9
2001	4	5005	919	5971	198.10	760	27.86	0.01	-0.39	-0.33	44	0	633
2001	5	4792	1061	5882	344.90	644	23.91	0.27	-0.24	-0.41	28	0	272.1
2001	6	3332	1091	4547	368.90	652	21.90	0.13	-0.11	-0.12	37	0	149.5
2001	7	3117	615	4472	233.70	503	18.46	-0.08	-0.01	0.15	53	0	60.4
2001	8	3223	735	4596	353.30	506	15.05	-0.08	-0.1	0.20	51	0	3.1
2001	9	3405	702	4753	369.00	527	10.92	-0.19	-0.28	0.40	58	0	57.8
2001	10	3487	822	4889	905.30	532	6.29	-0.06	-0.18	0.28	83	0	77.1
2001	11	3531	755	4961	1733.10	854	6.39	-0.10	-0.41	0.46	76	0	130.9
2001	12	3600	949	4981	2726.10	1579	10.36	-0.34	-0.46	0.65	79	0	262.9
2002	1	3947	856	4918	3826.60	3179	34.07	-0.35	-0.05	0.64	48	0	334.4
2002	2	3877	966	5248	2066.90	3230	54.44	-0.48	0.06	0.59	63	0	252.8
2002	3	4148	1023	5378	663.90	2064	60.57	-0.18	0.09	0.08	22	0	329.6
2002	4	4240	865	5567	291.60	1527	59.72	0.09	0.12	-0.33	40	0	364.1
2002	5	4649	695	5513	323.70	687	52.65	0.22	0.4	-0.68	17	0	194.3
2002	6	4574	835	5425	209.20	598	46.14	-0.02	0.79	-0.46	6	0	137.2
2002	7	4628	909	5558	205.60	623	39.08	-0.13	0.77	-0.53	10	0	68.4
2002	8	4747	653	5667	162.30	488	30.69	-0.21	0.81	-0.06	31	0	28.6
2002	9	5366	371	5848	471.90	366	21.86	-0.26	1.01	0.15	15	0	61.4
2002	10	5289	243	6086	220.30	531	15.97	-0.12	1.2	0.22	19	0	7.9
2002	11	5513	91	6181	1430.40	673	12.21	-0.37	1.41	0.29	35	0	125.3
2002	12	5611	0	6100	3183.70	1215	14.76	-0.06	1.31	-0.15	71	0	295.4
2003	1	5194	36	6152	2698.70	2777	31.28	0.15	0.7	-0.29	82	0	190.9
2003	2	4898	524	5959	783.70	2850	44.29	0.32	0.74	-0.57	117	0	663.4
2003	3	4843	647	5833	1963.20	1745	45.93	0.36	0.45	-0.59	57	0	526.6
2003	4	4952	626	5988	369.70	1846	50.84	0.15	-0.05	-0.42	97	0	396
2003	5	4773	941	5920	578.60	945	44.32	0.01	-0.52	-0.31	64	0	195.9
2003	6	4185	897	5735	173.80	674	40.01	-0.09	-0.21	0.12	96	0	87.9
2003	7	4190	205	5784	290.50	636	33.94	0.31	0.24	-0.04	144	0	14.5
2003	8	4243	145	5923	243.50	548	27.74	0.49	0.2	0.10	77	0	78.8
2003	9	4494	401	6153	277.10	490	22.01	0.38	0.19	0.17	60	0	43.1
2003	10	4965	208	6325	285.20	381	14.97	0.37	0.38	0.27	124	0	18.6
2003	11	4777	85	6313	1217.20	659	11.64	0.42	0.29	-0.07	127	0	169.2
2003	12	4481	114	6388	1094.20	994	12.09	0.42	0.38	-0.07	335	0	100.3
2004	1	3653	457	5975	4359.70	2403	27.41	0.20	0.38	0.09	767	0	302.2
2004	2	5133	403	5940	3104.10	3589	52.84	-0.13	0.34	0.29	261	0	321.3
2004	3	4409	984	6200	2158.10	4578	88.12	-0.41	0.21	0.37	291	0	395.5
2004	4	5387	316	6210	599.60	3843	100.00	-0.62	0.16	0.72	348	0	294.7
2004	5	5326	281	6169	289.10	2103	98.98	-0.48	0.14	0.29	362	0	118.1
2004	6	4481	727	6000	177.50	994	96.96	-0.36	0.2	0.35	392	0	92.9
2004	7	4788	316	6037	202.60	948	90.95	-0.09	0.51	0.38	288	0	65.6
2004	8	5421	76	6222	75.00	739	83.17	0.08	0.7	0.46	261	0	27.9
2004	9	5865	-29	6442	49.10	657	71.28	0.18	0.72	0.26	355	0	55.1
2004	10	5878	29	6599	657.30	592	61.32	-0.18	0.68	0.48	401	0	9.4
2004	11	5952	-25	6696	1483.30	752	54.24	-0.07	0.61	0.39	385	0	74.2
2004	12	5541	14	6735	2087.60	1591	57.41	0.17	0.69	0.10	294	0	112.5
2005	1	5254	188	6701	2463.40	2619	70.93	0.44	0.76	-0.15	403	0	237.4
2005	2	5305	463	6666	2284.70	3321	85.62	0.45	0.46	-0.11	388	0	458.7
2005	3	6187	130	6774	2348.10	3245	94.83	0.29	0.53	0.07	431	0	402.1
2005	4	6310	105	6732	870.80	2896	99.71	-0.09	0.35	0.52	269	0	338.8
2005	5	5865	265	6551	937.40	1393	97.25	-0.35	0.39	1.07	277	0	325.2
2005	6	5483	445	6391	408.00	919	91.64	-0.53	0.12	1.18	258	0	29.2
2005	7	5622	98	6409	219.10	783	83.64	-0.32	-0.19	1.16	219	0	59.4
2005	8	5757	114	6571	190.40	650	74.34	-0.11	-0.1	0.73	281	0	36.8
2005	9	6062	80	6797	319.60	694	63.05	-0.09	-0.11	0.82	248	0	9.3
2005	10	6231	14	6885	320.90	674	50.37	-0.04	-0.1	0.54	276	0	73
2005	11	6230	-11	6968	2630.50	927	47.50	-0.09	-0.64	0.47	268	0	119.3
2005	12	6103	153	6885	2245.00	3180	67.19	-0.15	-0.97	0.57	193	0	289.1
2006	1	5886	630	6933	575.20	3195	83.55	-0.22	-0.81	0.37	174	0	323.9
2006	2	5990	685	7021	1420.70	1601	81.83	0.10	-0.57	-0.04	152	0	411.4
2006	3	5554	936	6984	3107.60	2513	90.82	0.25	-0.62	-0.23	158	0	571.3
2006	4	5978	432	6719	1697.30	3035	100.00	0.16	-0.22	0.10	207	0	732.3
2006	5	6210	227	6643	382.90	1597	96.67	0.22	0	0.19	190	2	338.1
2006	6	5842	431	6526	327.60	900	89.88	0.38	0.08	0.11	168	7	121
2006	7	6346	61	6544	281.10	743	80.40	0.33	0.04	0.06	183	13	33.1
2006	8	6740	2	6830	202.60	728	68.17	0.23	0.25	0.20	73	19	29.6
2006	9	7072	-299	7019	500.10	711	54.10	0.18	0.52	0.42	100	23	69.5
2006	10	7103	-207	7196	1243.20	961	42.56	0.07	0.66	0.51	79	26	29.1
2006	11	7341	-84	7228	2336.60	2068	47.35	0.03	0.95	0.63	13	20	220
2006	12	7479	-71	7279	2535.90	2545	54.54	0.10	1.09	0.15	10	15	110.3
2007	1	7560	-83	7439	1739.70	3245	77.23	0.10	0.8	0.22	21	16	127.7
2007	2	7101	-40	7081	3929.90	3851	84.97	0.00	0.23	0.35	28	10	553.9
2007	3	7278	30	7158	534.90	4844	98.26	-0.09	-0.09	0.29	24	15	408.9
2007	4	6178	763	7125	573.90	1763	98.62	0.07	-0.22	0.16	29	12	351.1
2007	5	6010	743	7052	354.80	963	90.54	0.07	-0.38	-0.07	26	10	175.8
2007	6	6491	41	6953	222.70	908	81.16	0.18	-0.28	-0.27	24	10	60.1
2007	7	6997	-228	7028	204.30	685	67.27	0.07	-0.55	-0.14	102	11	119.1
2007	8	5645	126	7057	144.70	730	57.82	-0.03	-0.77	-0.14	117	23	14.1
2007	9	7130	-287	7249	94.70	521	42.86	0.08	-1.19	-0.16	184	27	2.2
2007	10	7436	-339	7540	183.40	423	25.57	-0.13	-1.43	0.13	156	27	43.7
2007	11	7212	-144	7695	1478.20	367	18.77	-0.09	-1.58	0.14	182	22	50.8
2007	12	5942	-3	7494	1844.30	1139	16.52	-0.02	-1.63	-0.11	494	21	237.2
2008	1	3830	374	7463	2167.20	1187	22.37	0.02	-1.58	-0.05	1109	18	342.9
2008	2	3434	2078	7498	2180.40	2286	38.09	0.28	-1.56	-0.18	1100	15	306.6
2008	3	3628	2298	7385	2325.10	2674	57.30	0.48	-1.12	-0.33	821	5	574.7
2008	4	4251	2280	7474	1881.10	2397	72.22	0.48	-0.9	-0.55	398	5	356.2
2008	5	4070	2328	7467	292.50	1022	73.04	0.62	-0.75	-0.54	414	7	247.3
2008	6	4259	647	7228	198.60	687	68.63	0.48	-0.61	-0.31	448	13	86.8
2008	7	4445	187	7161	190.30	588	63.27	0.46	-0.27	-0.21	205	18	18.7
2008	8	5772	37	7373	177.10	575	51.56	0.35	-0.18	-0.06	183	18	121.4
2008	9	5723	39	7661	321.40	436	39.96	0.14	-0.33	0.29	164	21	28.7
2008	10	6548	6	7806	185.20	457	28.75	0.09	-0.39	0.16	205	27	94.8
2008	11	6380	-27	7835	1300.60	577	19.93	0.02	-0.5	-0.04	231	21	97.9
2008	12	5347	-1	7354	3108.30	1707	25.99	0.20	-0.91	-0.15	247	17	283.7
2009	1	4498	1353	7295	2548.50	3250	51.17	0.19	-0.79	-0.38	240	15	354.7
2009	2	5251	1540	7367	1679.30	2978	71.75	0.19	-0.69	-0.72	80	11	301.6
2009	3	5447	1591	7612	1771.30	1761	81.66	0.38	-0.61	-0.88	101	8	590.9
2009	4	5517	1316	7349	2328.50	2630	100.00	0.48	-0.26	-0.83	127	4	709
2009	5	6828	263	7123	682.70	1340	98.26	0.65	0.15	-1.02	40	5	393.4
2009	6	6215	457	7096	318.10	963	92.19	0.38	0.39	-0.54	356	10	172.4
2009	7	6339	139	7213	142.00	793	81.78	0.18	0.52	0.06	465	9	44.4
2009	8	5853	154	7328	304.50	643	74.46	0.13	0.51	0.17	263	37	27.4
2009	9	5743	63	7744	328.90	667	66.93	0.13	0.6	0.16	424	70	4.3
2009	10	6407	12	7935	2362.80	1011	60.25	0.20	0.85	0.18	303	86	21.8
2009	11	6840	56	7959	626.90	1925	64.25	0.11	1.4	0.21	149	101	26.8
2009	12	6079	609	8000	2452.70	1920	67.15	0.41	1.68	-0.16	171	86	327.5
2010	1	5721	1130	7972	1167.70	2399	75.29	0.63	1.61	0.01	131	76	468.5
2010	2	5997	1504	8289	823.70	1342	71.05	0.45	1.35	0.39	167	136	344.8
2010	3	5722	2122	8579	2523.20	1762	74.22	0.75	0.98	0.38	87	109	232.9
2010	4	4868	2127	8175	1565.90	1959	77.59	0.58	0.48	0.72	478	71	392.1
2010	5	4712	1628	8312	315.30	918	73.15	0.43	-0.13	0.73	595	79	236.1
2010	6	4292	449	8009	278.80	719	69.78	0.59	-0.61	0.26	1008	104	31
2010	7	4680	290	7847	388.30	587	62.29	0.35	-1.04	0.41	979	94	16.8
2010	8	4522	73	7746	110.30	536	53.94	0.16	-1.44	0.49	1090	166	9.5
2010	9	5031	14	8001	358.20	569	44.84	0.10	-1.67	0.52	1547	201	5.5
2010	10	5720	-73	8361	1136.70	576	33.91	0.20	-1.73	0.34	1476	155	99.3
2010	11	5252	-50	8321	1607.80	1213	33.19	0.21	-1.69	0.30	1519	178	141.3
2010	12	6056	-62	8088	2751.30	2152	37.41	0.15	-1.65	0.55	847	123	244.4
2011	1	5707	1034	7974	1734.70	3124	53.24	0.29	-1.44	0.52	313	68	444.7
2011	2	5851	1513	8088	1435.00	1820	53.74	0.45	-1	-0.06	201	70	289.3
2011	3	5752	1523	8292	3571.90	2767	67.04	0.46	-0.83	-0.31	382	42	318.4
2011	4	5606	1888	8203	995.80	3101	85.48	0.49	-0.67	-0.16	188	35	497.2
2011	5	4646	1996	8003	413.90	1078	85.48	0.21	-0.43	0.11	828	53	375
2011	6	5074	897	7924	139.70	797	81.29	0.01	-0.3	0.39	896	86	116.6
2011	7	5329	55	7866	136.50	677	75.05	0.11	-0.39	0.16	873	109	77.7
2011	8	5732	262	8139	78.90	537	63.93	0.15	-0.7	0.29	582	198	20.5
2011	9	6242	186	8279	37.90	544	53.04	0.02	-0.88	0.12	600	242	43.5
2011	10	6783	-109	8385	1107.80	741	41.44	0.04	-1.09	0.16	1026	264	128.2
2011	11	6195	100	8409	1457.80	975	37.33	-0.24	-1.23	0.26	1035	295	122.3
2011	12	6311	493	8526	2697.40	2680	46.88	-0.74	-1.11	0.71	936	277	26.6
2012	1	6987	720	8609	1508.50	3448	68.97	-0.79	-0.77	0.48	418	252	427.1
2012	2	6495	975	8541	905.10	2957	87.98	-0.70	-0.57	0.49	677	199	343.5
2012	3	6942	1040	8916	691.50	1207	80.29	-0.35	-0.52	-0.18	561	162	499
2012	4	6509	1298	8872	138.50	1340	76.01	-0.47	-0.4	0.16	618	178	219.1
2012	5	6063	875	8756	297.80	764	63.82	-0.24	-0.23	0.13	1032	211	58.1
2012	6	5984	286	8484	268.80	766	54.64	-0.27	0.1	0.27	757	201	62.6
2012	7	4941	629	8405	104.10	564	48.10	-0.30	0.28	0.33	490	267	96.7
2012	8	5453	319	8473	109.40	510	38.51	-0.27	0.41	0.60	636	327	0
2012	9	5511	124	8746	87.10	454	29.65	-0.31	0.3	0.70	1300	344	0.4
2012	10	5107	-64	8768	163.60	385	23.98	-0.39	0.22	0.75	1995	318	106
2012	11	4570	-21	9019	2894.90	1159	27.79	-0.29	0.11	0.72	3083	293	53.6
2012	12	6162	-34	9152	519.30	1702	27.35	-0.06	-0.3	0.37	3193	347	321.5
2013	1	5150	509	9196	2520.20	1220	25.99	0.09	-0.43	0.05	3403	282	442.8
2013	2	3965	1418	9329	152.70	2417	37.92	-0.06	-0.41	0.15	3336	345	403.7
2013	3	3866	2113	9582	1228.80	1053	38.68	-0.10	-0.16	0.44	2875	292	297.2
2013	4	3935	2784	9621	1170.00	2063	47.06	0.07	-0.15	0.18	2186	192	375.5
2013	5	3488	2100	9130	354.40	1004	47.44	0.19	-0.31	0.16	2892	230	204
2013	6	3468	1145	8997	179.90	749	46.41	0.03	-0.35	0.04	3099	242	113.2
2013	7	4020	587	8927	225.30	604	41.70	-0.03	-0.36	0.11	1889	292	110.4
2013	8	3646	253	8989	103.50	580	36.58	0.09	-0.44	0.31	1789	415	28.1
2013	9	3740	497	9218	246.20	467	31.09	-0.16	-0.26	0.58	2548	478	31.4
2013	10	3881	296	9509	715.70	473	24.66	-0.18	-0.24	0.62	2564	501	100.8
2013	11	3661	64	9498	1701.10	671	21.00	-0.33	-0.19	0.39	2947	493	145.1
2013	12	3721	618	9518	3470.30	2115	33.04	-0.12	-0.22	0.16	2590	434	69.9
2014	1	3701	1640	9707	390.90	2730	50.39	-0.09	-0.39	0.02	3506	488	448.8
2014	2	3455	1840	9782	488.20	1057	53.34	0.14	-0.51	-0.30	3656	465	433.2
2014	3	3503	1881	9712	1029.30	1069	53.74	0.05	-0.19	-0.57	3557	410	371.2
2014	4	3478	2199	9773	1218.60	1459	57.51	0.14	0.18	-0.44	3464	375	546.2
2014	5	3368	2041	9526	315.20	816	54.44	0.39	0.41	-0.54	3623	404	260.7
2014	6	3423	863	9279	122.10	557	48.95	0.31	0.31	-0.52	3398	746	81.9
2014	7	3307	455	9207	406.10	653	43.57	0.02	-0.03	-0.03	3610	1065	41
2014	8	3278	327	9236	131.20	555	36.66	-0.03	-0.08	-0.01	4335	1319	42.6
2014	9	3300	552	9591	86.00	553	29.95	-0.04	0.21	0.25	4162	1270	36.2
2014	10	3358	75	9703	444.20	371	21.13	-0.04	0.4	0.40	4299	1553	140.3
2014	11	3375	199	9826	2368.70	640	15.78	-0.45	0.71	0.67	4405	1322	40
2014	12	3527	323	9676	1633.00	1692	20.49	-0.37	0.66	0.46	4415	1384	204.9
2015	1	3374	740	10638	460.20	895	18.88	0.05	0.61	-0.26	4528	1889	440.7
2015	2	3317	1062	10459	1749.60	1094	17.80	0.12	0.52	-0.31	4437	1535	412.2
2015	3	3424	1337	10435	1258.50	1237	18.88	0.03	0.56	-0.34	4423	1181	554.8
2015	4	3255	2263	10380	1045.00	1386	21.78	0.24	0.79	-0.60	3663	1067	323.4
2015	5	3414	1848	10192	437.60	1087	21.20	0.45	1.01	-0.38	3030	1742	242.8
2015	6	2824	1226	9841	168.40	743	19.55	0.00	1.25	-0.45	3634	1880	44.7
2015	7	2803	487	9535	113.50	616	16.74	-0.15	1.49	0.09	3033	2221	63.6
2015	8	2879	361	9719	106.20	529	12.70	-0.38	1.88	0.54	3196	2878	48.7
2015	9	2845	670	10125	260.90	486	8.11	-0.26	2.12	0.76	3633	2644	20.2
2015	10	2793	73	10466	296.60	483	4.33	-0.07	2.32	0.65	3638	2754	92.6
2015	11	2689	-7	10716	1133.30	587	1.11	0.12	2.67	0.12	3817	2289	21.8
2015	12	2633	-2	10647	767.00	1046	2.19	0.43	2.6	-0.28	3662	2507	89.4
2016	1	2919	208	9945	4538.00	1711	9.90	0.63	2.66	-0.31	3498	1288	365.7
2016	2	2756	1671	10357	437.60	3203	30.63	0.50	2.34	-0.14	2962	2317	151.7
2016	3	2633	1875	10787	473.90	1139	33.43	0.32	1.7	-0.21	2854	2314	382.3
2016	4	2431	1672	10477	116.40	636	30.86	0.14	0.99	-0.07	3330	2766	215
2016	5	2490	1100	10441	87.70	466	26.99	0.08	0.39	0.03	2168	2761	133.4
2016	6	2428	213	10177	176.60	400	22.70	0.44	0.05	-0.29	2429	3274	60
2016	7	2439	87	9971	43.30	372	18.64	0.48	-0.44	-0.26	2047	3907	13.5
2016	8	2446	9	10152	112.60	398	14.60	0.33	-0.63	-0.03	2239	4076	11.2
2016	9	2470	-49	10402	171.00	402	10.71	0.12	-0.65	0.13	2675	4314	52
2016	10	2505	7	10668	602.50	497	7.52	0.18	-0.78	0.09	3002	4139	66
2016	11	2504	400	10855	1743.40	638	5.87	0.24	-0.8	0.18	2812	4098	150.8
2016	12	2386	1008	10816	1072.40	1517	12.54	0.51	-0.55	-0.15	2529	3573	194
2017	1	2318	1224	11002	332.80	829	10.61	0.41	-0.33	-0.09	2849	3382	542.9
2017	2	2308	2495	10855	945.80	1144	13.78	0.04	0.02	0.14	2696	2860	684.7
2017	3	2264	2890	10990	937.50	997	15.44	0.07	0.12	-0.16	3136	2123	545.4
2017	4	2165	2352	10642	413.50	802	15.61	0.21	0.3	0.07	2802	2876	368.5
2017	5	2020	2162	10552	303.70	447	13.18	0.21	0.45	0.11	2766	3059	198.2
2017	6	1651	1568	10176	137.30	484	11.91	0.46	0.41	0.03	2340	4023	59.2
2017	7	1667	691	9710	86.90	399	10.00	0.11	0.28	0.25	2099	4767	52.7
2017	8	1662	-107	10177	46.40	370	7.77	0.29	-0.21	0.08	3754	5037	46.9
2017	9	1589	-113	10271	161.00	318	5.05	0.13	-0.51	0.25	3482	6182	0.9
2017	10	1546	57	10848	185.60	315	2.84	0.20	-0.6	0.03	3602	5667	46.6
2017	11	1603	228	10966	1083.00	532	2.71	0.03	-1.01	0.33	3274	4649	93.8
2017	12	1764	1090	11051	81.20	1339	9.09	-0.26	-1.04	0.37	2901	4114	362
