# Supplementary material for: The dependence of hydropower planning in relation to the influence of climate in Northeast Brazil
Source: PLoS One. 2022 Jan 25;17(1):e0259951. doi: 10.1371/journal.pone.0259951 (PMC8789118; doi:10.1371/journal.pone.0259951)
Supplement: S2 Text — (TXT) [file pone.0259951.s016.txt]

YR   MON  TOTAL ClimAdjust ANOM 
1950   1   24.56   26.18   -1.62
1950   2   25.07   26.39   -1.32
1950   3   25.88   26.95   -1.07
1950   4   26.29   27.39   -1.11
1950   5   26.19   27.56   -1.37
1950   6   26.47   27.21   -0.74
1950   7   26.28   26.72   -0.44
1950   8   25.88   26.30   -0.42
1950   9   25.73   26.14   -0.41
1950  10   25.68   26.01   -0.32
1950  11   25.46   26.06   -0.60
1950  12   25.29   26.18   -0.88
1951   1   25.26   26.18   -0.92
1951   2   25.72   26.39   -0.66
1951   3   26.91   26.95   -0.04
1951   4   27.59   27.39    0.20
1951   5   27.93   27.56    0.37
1951   6   27.73   27.21    0.52
1951   7   27.59   26.72    0.87
1951   8   27.01   26.30    0.71
1951   9   27.22   26.14    1.08
1951  10   27.20   26.01    1.19
1951  11   27.25   26.06    1.19
1951  12   26.92   26.18    0.74
1952   1   26.67   26.18    0.49
1952   2   26.75   26.39    0.37
1952   3   27.19   26.95    0.24
1952   4   27.81   27.39    0.42
1952   5   27.79   27.56    0.23
1952   6   27.18   27.21   -0.03
1952   7   26.52   26.72   -0.20
1952   8   26.30   26.30   -0.00
1952   9   26.35   26.14    0.21
1952  10   26.25   26.01    0.25
1952  11   25.92   26.06   -0.14
1952  12   26.21   26.18    0.03
1953   1   26.74   26.18    0.56
1953   2   27.00   26.39    0.61
1953   3   27.57   26.95    0.62
1953   4   28.03   27.39    0.64
1953   5   28.28   27.56    0.71
1953   6   28.12   27.21    0.90
1953   7   27.42   26.72    0.70
1953   8   26.93   26.30    0.63
1953   9   27.00   26.14    0.85
1953  10   26.87   26.01    0.86
1953  11   26.88   26.06    0.82
1953  12   27.01   26.18    0.83
1954   1   26.98   26.18    0.80
1954   2   27.03   26.39    0.64
1954   3   26.91   26.95   -0.04
1954   4   26.65   27.39   -0.74
1954   5   27.11   27.56   -0.45
1954   6   26.79   27.21   -0.42
1954   7   26.10   26.72   -0.62
1954   8   25.42   26.30   -0.88
1954   9   25.11   26.14   -1.03
1954  10   25.22   26.01   -0.78
1954  11   25.56   26.06   -0.50
1954  12   25.26   26.18   -0.91
1955   1   25.62   26.18   -0.56
1955   2   25.82   26.39   -0.57
1955   3   26.23   26.95   -0.72
1955   4   26.61   27.39   -0.78
1955   5   26.65   27.56   -0.91
1955   6   26.54   27.21   -0.67
1955   7   26.14   26.72   -0.58
1955   8   25.50   26.30   -0.80
1955   9   25.28   26.14   -0.87
1955  10   24.41   26.01   -1.60
1955  11   24.25   26.06   -1.81
1955  12   24.57   26.18   -1.61
1956   1   25.34   26.33   -0.99
1956   2   25.77   26.51   -0.74
1956   3   26.47   27.01   -0.54
1956   4   26.86   27.46   -0.60
1956   5   27.13   27.59   -0.46
1956   6   26.81   27.29   -0.48
1956   7   26.22   26.80   -0.58
1956   8   25.67   26.32   -0.65
1956   9   25.72   26.15   -0.43
1956  10   25.74   26.03   -0.29
1956  11   25.56   26.10   -0.54
1956  12   25.71   26.18   -0.47
1957   1   26.04   26.33   -0.29
1957   2   26.54   26.51    0.02
1957   3   27.46   27.01    0.45
1957   4   28.23   27.46    0.77
1957   5   28.54   27.59    0.94
1957   6   28.35   27.29    1.05
1957   7   28.15   26.80    1.34
1957   8   27.68   26.32    1.36
1957   9   27.42   26.15    1.27
1957  10   27.41   26.03    1.37
1957  11   27.62   26.10    1.52
1957  12   27.89   26.18    1.71
1958   1   28.32   26.33    1.98
1958   2   28.24   26.51    1.72
1958   3   28.27   27.01    1.26
1958   4   28.28   27.46    0.81
1958   5   28.30   27.59    0.71
1958   6   27.98   27.29    0.69
1958   7   27.31   26.80    0.51
1958   8   26.84   26.32    0.52
1958   9   26.40   26.15    0.25
1958  10   26.45   26.03    0.41
1958  11   26.75   26.10    0.65
1958  12   26.61   26.18    0.44
1959   1   27.07   26.33    0.74
1959   2   27.18   26.51    0.67
1959   3   27.47   27.01    0.46
1959   4   27.88   27.46    0.42
1959   5   27.69   27.59    0.10
1959   6   27.36   27.29    0.07
1959   7   26.43   26.80   -0.37
1959   8   26.09   26.32   -0.24
1959   9   25.92   26.15   -0.23
1959  10   26.24   26.03    0.20
1959  11   26.04   26.10   -0.06
1959  12   26.18   26.18    0.00
1960   1   26.26   26.33   -0.07
1960   2   26.29   26.51   -0.22
1960   3   26.99   27.01   -0.02
1960   4   27.49   27.46    0.03
1960   5   27.68   27.59    0.08
1960   6   27.23   27.29   -0.06
1960   7   26.87   26.80    0.07
1960   8   26.69   26.32    0.36
1960   9   26.43   26.15    0.28
1960  10   26.21   26.03    0.18
1960  11   26.25   26.10    0.15
1960  12   26.22   26.18    0.04
1961   1   26.23   26.27   -0.04
1961   2   26.56   26.45    0.10
1961   3   26.94   26.92    0.02
1961   4   27.37   27.37   -0.00
1961   5   27.75   27.49    0.26
1961   6   27.66   27.22    0.44
1961   7   26.87   26.76    0.11
1961   8   26.18   26.30   -0.12
1961   9   25.78   26.16   -0.38
1961  10   25.70   26.09   -0.38
1961  11   26.07   26.08   -0.01
1961  12   25.98   26.14   -0.16
1962   1   25.96   26.27   -0.30
1962   2   26.20   26.45   -0.26
1962   3   26.81   26.92   -0.11
1962   4   27.13   27.37   -0.24
1962   5   27.05   27.49   -0.44
1962   6   27.08   27.22   -0.14
1962   7   26.75   26.76   -0.00
1962   8   26.32   26.30    0.02
1962   9   25.93   26.16   -0.23
1962  10   25.96   26.09   -0.12
1962  11   25.75   26.08   -0.32
1962  12   25.67   26.14   -0.47
1963   1   25.77   26.27   -0.50
1963   2   26.23   26.45   -0.23
1963   3   27.18   26.92    0.26
1963   4   27.79   27.37    0.41
1963   5   27.63   27.49    0.14
1963   6   27.61   27.22    0.39
1963   7   27.77   26.76    1.02
1963   8   27.47   26.30    1.17
1963   9   27.39   26.16    1.23
1963  10   27.35   26.09    1.26
1963  11   27.46   26.08    1.39
1963  12   27.61   26.14    1.47
1964   1   27.33   26.27    1.06
1964   2   27.13   26.45    0.68
1964   3   27.02   26.92    0.10
1964   4   26.95   27.37   -0.42
1964   5   26.82   27.49   -0.67
1964   6   26.58   27.22   -0.64
1964   7   26.33   26.76   -0.43
1964   8   25.59   26.30   -0.72
1964   9   25.32   26.16   -0.84
1964  10   25.36   26.09   -0.73
1964  11   25.26   26.08   -0.82
1964  12   25.22   26.14   -0.92
1965   1   25.66   26.27   -0.61
1965   2   26.20   26.45   -0.25
1965   3   26.95   26.92    0.03
1965   4   27.38   27.37    0.01
1965   5   27.99   27.49    0.50
1965   6   28.08   27.22    0.86
1965   7   27.89   26.76    1.14
1965   8   27.96   26.30    1.66
1965   9   28.00   26.16    1.84
1965  10   28.15   26.09    2.06
1965  11   28.11   26.08    2.03
1965  12   27.95   26.14    1.81
1966   1   27.66   26.36    1.31
1966   2   27.55   26.56    1.00
1966   3   28.21   27.02    1.19
1966   4   28.16   27.40    0.76
1966   5   27.55   27.53    0.02
1966   6   27.63   27.35    0.29
1966   7   27.32   26.90    0.42
1966   8   26.48   26.46    0.02
1966   9   26.27   26.34   -0.07
1966  10   26.22   26.33   -0.11
1966  11   26.23   26.35   -0.12
1966  12   26.02   26.33   -0.31
1967   1   25.88   26.36   -0.48
1967   2   26.12   26.56   -0.44
1967   3   26.51   27.02   -0.51
1967   4   26.75   27.40   -0.66
1967   5   27.35   27.53   -0.18
1967   6   27.46   27.35    0.12
1967   7   26.96   26.90    0.06
1967   8   26.43   26.46   -0.03
1967   9   25.85   26.34   -0.49
1967  10   25.96   26.33   -0.36
1967  11   26.07   26.35   -0.28
1967  12   25.95   26.33   -0.38
1968   1   25.69   26.36   -0.66
1968   2   25.69   26.56   -0.86
1968   3   26.34   27.02   -0.68
1968   4   27.10   27.40   -0.30
1968   5   27.19   27.53   -0.34
1968   6   27.87   27.35    0.52
1968   7   27.57   26.90    0.66
1968   8   27.00   26.46    0.54
1968   9   26.72   26.34    0.38
1968  10   26.75   26.33    0.42
1968  11   27.20   26.35    0.85
1968  12   27.27   26.33    0.94
1969   1   27.50   26.36    1.14
1969   2   27.86   26.56    1.31
1969   3   27.83   27.02    0.81
1969   4   28.14   27.40    0.73
1969   5   28.29   27.53    0.76
1969   6   27.69   27.35    0.35
1969   7   27.08   26.90    0.18
1969   8   27.02   26.46    0.56
1969   9   27.15   26.34    0.81
1969  10   27.34   26.33    1.01
1969  11   27.11   26.35    0.76
1969  12   26.98   26.33    0.66
1970   1   26.84   26.36    0.48
1970   2   26.96   26.56    0.41
1970   3   27.15   27.02    0.13
1970   4   27.75   27.40    0.34
1970   5   27.63   27.53    0.10
1970   6   27.03   27.35   -0.31
1970   7   26.21   26.90   -0.70
1970   8   25.59   26.46   -0.87
1970   9   25.64   26.34   -0.70
1970  10   25.59   26.33   -0.73
1970  11   25.57   26.35   -0.78
1970  12   25.27   26.33   -1.06
1971   1   24.82   26.42   -1.60
1971   2   25.20   26.61   -1.42
1971   3   25.93   27.06   -1.13
1971   4   26.64   27.44   -0.80
1971   5   26.95   27.56   -0.61
1971   6   26.60   27.38   -0.78
1971   7   26.12   26.94   -0.82
1971   8   25.74   26.54   -0.79
1971   9   25.71   26.42   -0.71
1971  10   25.47   26.43   -0.96
1971  11   25.55   26.43   -0.88
1971  12   25.37   26.40   -1.03
1972   1   25.63   26.42   -0.78
1972   2   26.31   26.61   -0.30
1972   3   27.09   27.06    0.03
1972   4   27.90   27.44    0.45
1972   5   28.31   27.56    0.75
1972   6   28.18   27.38    0.80
1972   7   28.14   26.94    1.20
1972   8   27.94   26.54    1.40
1972   9   27.94   26.42    1.52
1972  10   28.25   26.43    1.83
1972  11   28.60   26.43    2.17
1972  12   28.68   26.40    2.28
1973   1   28.33   26.42    1.92
1973   2   27.95   26.61    1.34
1973   3   27.56   27.06    0.49
1973   4   27.25   27.44   -0.19
1973   5   26.97   27.56   -0.59
1973   6   26.55   27.38   -0.83
1973   7   25.76   26.94   -1.18
1973   8   25.23   26.54   -1.31
1973   9   25.06   26.42   -1.36
1973  10   24.74   26.43   -1.69
1973  11   24.34   26.43   -2.09
1973  12   24.34   26.40   -2.06
1974   1   24.47   26.42   -1.95
1974   2   25.11   26.61   -1.50
1974   3   25.86   27.06   -1.21
1974   4   26.48   27.44   -0.97
1974   5   26.65   27.56   -0.91
1974   6   26.53   27.38   -0.85
1974   7   26.39   26.94   -0.55
1974   8   26.33   26.54   -0.21
1974   9   26.07   26.42   -0.35
1974  10   25.77   26.43   -0.66
1974  11   25.61   26.43   -0.82
1974  12   25.63   26.40   -0.78
1975   1   26.10   26.42   -0.32
1975   2   26.08   26.61   -0.53
1975   3   26.21   27.06   -0.86
1975   4   26.87   27.44   -0.58
1975   5   26.80   27.56   -0.76
1975   6   26.23   27.38   -1.15
1975   7   25.90   26.94   -1.04
1975   8   25.34   26.54   -1.20
1975   9   25.05   26.42   -1.37
1975  10   24.89   26.43   -1.54
1975  11   25.05   26.43   -1.38
1975  12   24.67   26.40   -1.73
1976   1   24.54   26.39   -1.84
1976   2   25.49   26.59   -1.09
1976   3   26.46   27.04   -0.58
1976   4   26.89   27.42   -0.53
1976   5   27.20   27.51   -0.31
1976   6   27.35   27.35   -0.00
1976   7   27.12   26.95    0.17
1976   8   26.98   26.59    0.38
1976   9   27.02   26.51    0.50
1976  10   27.46   26.48    0.98
1976  11   27.41   26.46    0.95
1976  12   27.08   26.43    0.66
1977   1   27.32   26.39    0.93
1977   2   27.13   26.59    0.55
1977   3   27.48   27.04    0.44
1977   4   27.45   27.42    0.03
1977   5   27.72   27.51    0.22
1977   6   27.74   27.35    0.39
1977   7   27.38   26.95    0.42
1977   8   26.84   26.59    0.25
1977   9   27.11   26.51    0.60
1977  10   27.34   26.48    0.86
1977  11   27.18   26.46    0.72
1977  12   27.29   26.43    0.86
1978   1   27.17   26.39    0.78
1978   2   27.01   26.59    0.42
1978   3   27.10   27.04    0.06
1978   4   27.12   27.42   -0.30
1978   5   27.20   27.51   -0.31
1978   6   27.02   27.35   -0.33
1978   7   26.74   26.95   -0.22
1978   8   26.07   26.59   -0.53
1978   9   26.01   26.51   -0.50
1978  10   26.25   26.48   -0.23
1978  11   26.32   26.46   -0.14
1978  12   26.54   26.43    0.11
1979   1   26.42   26.39    0.03
1979   2   26.54   26.59   -0.04
1979   3   27.28   27.04    0.23
1979   4   27.84   27.42    0.42
1979   5   27.69   27.51    0.19
1979   6   27.43   27.35    0.08
1979   7   26.82   26.95   -0.13
1979   8   26.75   26.59    0.16
1979   9   26.99   26.51    0.48
1979  10   26.83   26.48    0.35
1979  11   26.99   26.46    0.53
1979  12   27.11   26.43    0.69
1980   1   27.09   26.39    0.70
1980   2   26.98   26.59    0.39
1980   3   27.32   27.04    0.28
1980   4   27.76   27.42    0.34
1980   5   28.02   27.51    0.51
1980   6   27.94   27.35    0.59
1980   7   27.23   26.95    0.28
1980   8   26.48   26.59   -0.11
1980   9   26.44   26.51   -0.07
1980  10   26.46   26.48   -0.02
1980  11   26.60   26.46    0.14
1980  12   26.65   26.43    0.22
1981   1   26.19   26.57   -0.38
1981   2   26.12   26.75   -0.62
1981   3   26.66   27.17   -0.51
1981   4   27.30   27.59   -0.29
1981   5   27.36   27.66   -0.30
1981   6   27.27   27.46   -0.19
1981   7   26.65   27.02   -0.37
1981   8   26.32   26.64   -0.32
1981   9   26.52   26.56   -0.04
1981  10   26.42   26.53   -0.11
1981  11   26.29   26.52   -0.23
1981  12   26.40   26.51   -0.11
1982   1   26.68   26.57    0.11
1982   2   26.60   26.75   -0.15
1982   3   27.42   27.17    0.25
1982   4   28.03   27.59    0.45
1982   5   28.39   27.66    0.72
1982   6   28.26   27.46    0.80
1982   7   27.66   27.02    0.64
1982   8   27.58   26.64    0.93
1982   9   28.20   26.56    1.64
1982  10   28.69   26.53    2.16
1982  11   28.61   26.52    2.09
1982  12   28.79   26.51    2.28
1983   1   28.88   26.57    2.32
1983   2   28.69   26.75    1.94
1983   3   28.67   27.17    1.49
1983   4   28.77   27.59    1.19
1983   5   28.84   27.66    1.18
1983   6   28.28   27.46    0.82
1983   7   27.19   27.02    0.17
1983   8   26.60   26.64   -0.04
1983   9   26.20   26.56   -0.36
1983  10   25.57   26.53   -0.96
1983  11   25.42   26.52   -1.10
1983  12   25.58   26.51   -0.94
1984   1   25.88   26.57   -0.69
1984   2   26.57   26.75   -0.18
1984   3   26.78   27.17   -0.39
1984   4   27.15   27.59   -0.44
1984   5   27.20   27.66   -0.46
1984   6   26.83   27.46   -0.63
1984   7   26.78   27.02   -0.24
1984   8   26.60   26.64   -0.04
1984   9   26.38   26.56   -0.19
1984  10   26.04   26.53   -0.49
1984  11   25.52   26.52   -1.00
1984  12   25.26   26.51   -1.25
1985   1   25.39   26.57   -1.17
1985   2   26.04   26.75   -0.71
1985   3   26.50   27.17   -0.67
1985   4   26.65   27.59   -0.93
1985   5   26.91   27.66   -0.75
1985   6   26.81   27.46   -0.65
1985   7   26.55   27.02   -0.47
1985   8   26.29   26.64   -0.35
1985   9   26.02   26.56   -0.55
1985  10   26.23   26.53   -0.30
1985  11   26.33   26.52   -0.20
1985  12   26.19   26.51   -0.32
1986   1   25.89   26.46   -0.56
1986   2   26.06   26.66   -0.60
1986   3   26.88   27.14   -0.26
1986   4   27.49   27.58   -0.08
1986   5   27.41   27.68   -0.27
1986   6   27.42   27.43   -0.01
1986   7   27.18   27.01    0.17
1986   8   27.17   26.66    0.51
1986   9   27.24   26.59    0.65
1986  10   27.51   26.54    0.98
1986  11   27.70   26.50    1.20
1986  12   27.71   26.47    1.24
1987   1   27.68   26.46    1.22
1987   2   27.89   26.66    1.23
1987   3   28.27   27.14    1.13
1987   4   28.40   27.58    0.82
1987   5   28.56   27.68    0.88
1987   6   28.64   27.43    1.21
1987   7   28.58   27.01    1.57
1987   8   28.41   26.66    1.76
1987   9   28.36   26.59    1.77
1987  10   27.95   26.54    1.42
1987  11   27.77   26.50    1.27
1987  12   27.54   26.47    1.07
1988   1   27.45   26.46    0.99
1988   2   27.04   26.66    0.37
1988   3   27.39   27.14    0.25
1988   4   27.38   27.58   -0.19
1988   5   26.68   27.68   -1.00
1988   6   25.99   27.43   -1.44
1988   7   25.56   27.01   -1.45
1988   8   25.67   26.66   -0.99
1988   9   25.72   26.59   -0.87
1988  10   24.82   26.54   -1.71
1988  11   24.66   26.50   -1.85
1988  12   24.64   26.47   -1.83
1989   1   24.59   26.46   -1.87
1989   2   25.29   26.66   -1.37
1989   3   26.09   27.14   -1.05
1989   4   26.75   27.58   -0.82
1989   5   27.07   27.68   -0.61
1989   6   27.14   27.43   -0.29
1989   7   26.71   27.01   -0.30
1989   8   26.32   26.66   -0.33
1989   9   26.41   26.59   -0.18
1989  10   26.32   26.54   -0.22
1989  11   26.25   26.50   -0.25
1989  12   26.46   26.47   -0.01
1990   1   26.56   26.46    0.11
1990   2   26.98   26.66    0.31
1990   3   27.34   27.14    0.20
1990   4   27.90   27.58    0.33
1990   5   28.02   27.68    0.34
1990   6   27.65   27.43    0.21
1990   7   27.38   27.01    0.37
1990   8   27.07   26.66    0.42
1990   9   26.94   26.59    0.35
1990  10   26.93   26.54    0.40
1990  11   26.81   26.50    0.31
1990  12   26.96   26.47    0.48
1991   1   27.04   26.59    0.45
1991   2   27.08   26.79    0.29
1991   3   27.33   27.28    0.05
1991   4   28.02   27.70    0.32
1991   5   28.20   27.80    0.40
1991   6   28.25   27.60    0.65
1991   7   28.05   27.19    0.86
1991   8   27.53   26.84    0.69
1991   9   27.14   26.78    0.36
1991  10   27.58   26.76    0.82
1991  11   27.89   26.70    1.19
1991  12   28.28   26.66    1.62
1992   1   28.37   26.59    1.78
1992   2   28.53   26.79    1.74
1992   3   28.66   27.28    1.38
1992   4   29.02   27.70    1.32
1992   5   28.97   27.80    1.16
1992   6   28.30   27.60    0.70
1992   7   27.51   27.19    0.33
1992   8   26.91   26.84    0.07
1992   9   26.66   26.78   -0.13
1992  10   26.42   26.76   -0.34
1992  11   26.42   26.70   -0.28
1992  12   26.45   26.66   -0.21
1993   1   26.70   26.59    0.10
1993   2   27.17   26.79    0.38
1993   3   27.68   27.28    0.40
1993   4   28.41   27.70    0.71
1993   5   28.71   27.80    0.91
1993   6   28.08   27.60    0.48
1993   7   27.52   27.19    0.33
1993   8   26.99   26.84    0.15
1993   9   27.07   26.78    0.29
1993  10   26.78   26.76    0.02
1993  11   26.71   26.70    0.01
1993  12   26.76   26.66    0.10
1994   1   26.65   26.59    0.06
1994   2   26.82   26.79    0.03
1994   3   27.39   27.28    0.11
1994   4   28.08   27.70    0.38
1994   5   28.24   27.80    0.43
1994   6   28.04   27.60    0.44
1994   7   27.54   27.19    0.35
1994   8   27.38   26.84    0.54
1994   9   27.19   26.78    0.41
1994  10   27.47   26.76    0.71
1994  11   27.81   26.70    1.11
1994  12   27.85   26.66    1.19
1995   1   27.57   26.59    0.98
1995   2   27.49   26.79    0.71
1995   3   27.76   27.28    0.48
1995   4   28.11   27.70    0.41
1995   5   27.83   27.80    0.02
1995   6   27.59   27.60   -0.01
1995   7   27.08   27.19   -0.11
1995   8   26.23   26.84   -0.61
1995   9   25.88   26.78   -0.90
1995  10   25.84   26.76   -0.92
1995  11   25.61   26.70   -1.10
1995  12   25.66   26.66   -1.00
1996   1   25.70   26.56   -0.86
1996   2   25.91   26.75   -0.85
1996   3   26.69   27.24   -0.56
1996   4   27.36   27.72   -0.36
1996   5   27.55   27.81   -0.26
1996   6   27.29   27.59   -0.30
1996   7   26.85   27.18   -0.32
1996   8   26.64   26.83   -0.20
1996   9   26.27   26.73   -0.45
1996  10   26.27   26.67   -0.40
1996  11   26.29   26.63   -0.34
1996  12   25.96   26.56   -0.61
1997   1   26.02   26.56   -0.54
1997   2   26.39   26.75   -0.36
1997   3   27.05   27.24   -0.20
1997   4   27.99   27.72    0.27
1997   5   28.58   27.81    0.76
1997   6   28.81   27.59    1.22
1997   7   28.85   27.18    1.67
1997   8   28.74   26.83    1.91
1997   9   28.84   26.73    2.12
1997  10   29.07   26.67    2.40
1997  11   29.11   26.63    2.48
1997  12   28.89   26.56    2.32
1998   1   28.93   26.56    2.37
1998   2   28.79   26.75    2.03
1998   3   28.63   27.24    1.38
1998   4   28.61   27.72    0.90
1998   5   28.52   27.81    0.70
1998   6   27.35   27.59   -0.24
1998   7   26.32   27.18   -0.86
1998   8   25.59   26.83   -1.25
1998   9   25.47   26.73   -1.26
1998  10   25.26   26.67   -1.41
1998  11   25.25   26.63   -1.38
1998  12   24.92   26.56   -1.64
1999   1   24.87   26.56   -1.69
1999   2   25.44   26.75   -1.31
1999   3   26.34   27.24   -0.90
1999   4   26.71   27.72   -1.00
1999   5   26.79   27.81   -1.02
1999   6   26.54   27.59   -1.05
1999   7   26.13   27.18   -1.05
1999   8   25.64   26.83   -1.19
1999   9   25.63   26.73   -1.09
1999  10   25.48   26.67   -1.19
1999  11   25.13   26.63   -1.50
1999  12   24.87   26.56   -1.70
2000   1   24.79   26.56   -1.77
2000   2   25.23   26.75   -1.53
2000   3   26.31   27.24   -0.93
2000   4   26.96   27.72   -0.75
2000   5   27.08   27.81   -0.74
2000   6   26.95   27.59   -0.64
2000   7   26.63   27.18   -0.55
2000   8   26.37   26.83   -0.47
2000   9   26.20   26.73   -0.52
2000  10   26.02   26.67   -0.65
2000  11   25.92   26.63   -0.71
2000  12   25.69   26.56   -0.88
2001   1   25.82   26.45   -0.63
2001   2   26.14   26.66   -0.53
2001   3   26.82   27.21   -0.39
2001   4   27.34   27.73   -0.39
2001   5   27.60   27.85   -0.24
2001   6   27.54   27.65   -0.11
2001   7   27.25   27.26   -0.01
2001   8   26.80   26.91   -0.10
2001   9   26.52   26.80   -0.28
2001  10   26.57   26.75   -0.18
2001  11   26.34   26.75   -0.41
2001  12   26.20   26.65   -0.46
2002   1   26.40   26.45   -0.05
2002   2   26.72   26.66    0.06
2002   3   27.30   27.21    0.09
2002   4   27.85   27.73    0.12
2002   5   28.24   27.85    0.40
2002   6   28.44   27.65    0.79
2002   7   28.03   27.26    0.77
2002   8   27.72   26.91    0.81
2002   9   27.81   26.80    1.01
2002  10   27.96   26.75    1.20
2002  11   28.16   26.75    1.41
2002  12   27.97   26.65    1.31
2003   1   27.16   26.45    0.70
2003   2   27.40   26.66    0.74
2003   3   27.66   27.21    0.45
2003   4   27.69   27.73   -0.05
2003   5   27.32   27.85   -0.52
2003   6   27.44   27.65   -0.21
2003   7   27.50   27.26    0.24
2003   8   27.11   26.91    0.20
2003   9   26.98   26.80    0.19
2003  10   27.14   26.75    0.38
2003  11   27.04   26.75    0.29
2003  12   27.04   26.65    0.38
2004   1   26.83   26.45    0.38
2004   2   27.00   26.66    0.34
2004   3   27.41   27.21    0.21
2004   4   27.89   27.73    0.16
2004   5   27.99   27.85    0.14
2004   6   27.85   27.65    0.20
2004   7   27.77   27.26    0.51
2004   8   27.60   26.91    0.70
2004   9   27.52   26.80    0.72
2004  10   27.44   26.75    0.68
2004  11   27.36   26.75    0.61
2004  12   27.34   26.65    0.69
2005   1   27.21   26.45    0.76
2005   2   27.12   26.66    0.46
2005   3   27.74   27.21    0.53
2005   4   28.09   27.73    0.35
2005   5   28.24   27.85    0.39
2005   6   27.77   27.65    0.12
2005   7   27.07   27.26   -0.19
2005   8   26.80   26.91   -0.10
2005   9   26.68   26.80   -0.11
2005  10   26.65   26.75   -0.10
2005  11   26.11   26.75   -0.64
2005  12   25.68   26.65   -0.97
2006   1   25.64   26.55   -0.91
2006   2   26.09   26.76   -0.67
2006   3   26.58   27.29   -0.71
2006   4   27.51   27.83   -0.32
2006   5   27.85   27.94   -0.09
2006   6   27.73   27.73    0.00
2006   7   27.30   27.29    0.01
2006   8   27.16   26.86    0.31
2006   9   27.32   26.72    0.60
2006  10   27.42   26.72    0.70
2006  11   27.70   26.70    0.99
2006  12   27.74   26.60    1.14
2007   1   27.25   26.55    0.70
2007   2   26.90   26.76    0.13
2007   3   27.12   27.29   -0.18
2007   4   27.51   27.83   -0.31
2007   5   27.46   27.94   -0.47
2007   6   27.37   27.73   -0.36
2007   7   26.70   27.29   -0.59
2007   8   26.13   26.86   -0.72
2007   9   25.61   26.72   -1.11
2007  10   25.33   26.72   -1.39
2007  11   25.17   26.70   -1.53
2007  12   25.02   26.60   -1.58
2008   1   24.87   26.55   -1.68
2008   2   25.10   26.76   -1.66
2008   3   26.09   27.29   -1.21
2008   4   26.84   27.83   -0.99
2008   5   27.09   27.94   -0.84
2008   6   27.04   27.73   -0.68
2008   7   26.99   27.29   -0.30
2008   8   26.72   26.86   -0.13
2008   9   26.47   26.72   -0.25
2008  10   26.37   26.72   -0.35
2008  11   26.25   26.70   -0.46
2008  12   25.74   26.60   -0.86
2009   1   25.67   26.55   -0.89
2009   2   25.97   26.76   -0.79
2009   3   26.60   27.29   -0.70
2009   4   27.48   27.83   -0.35
2009   5   27.99   27.94    0.06
2009   6   28.04   27.73    0.31
2009   7   27.77   27.29    0.48
2009   8   27.42   26.86    0.56
2009   9   27.40   26.72    0.68
2009  10   27.61   26.72    0.89
2009  11   28.15   26.70    1.45
2009  12   28.33   26.60    1.73
2010   1   28.06   26.55    1.51
2010   2   28.01   26.76    1.25
2010   3   28.19   27.29    0.90
2010   4   28.21   27.83    0.38
2010   5   27.72   27.94   -0.22
2010   6   27.04   27.73   -0.69
2010   7   26.22   27.29   -1.07
2010   8   25.47   26.86   -1.38
2010   9   25.12   26.72   -1.59
2010  10   25.03   26.72   -1.69
2010  11   25.06   26.70   -1.64
2010  12   25.00   26.60   -1.60
2011   1   25.01   26.55   -1.54
2011   2   25.66   26.76   -1.11
2011   3   26.38   27.29   -0.92
2011   4   27.07   27.83   -0.76
2011   5   27.41   27.94   -0.52
2011   6   27.35   27.73   -0.38
2011   7   26.87   27.29   -0.42
2011   8   26.21   26.86   -0.64
2011   9   25.92   26.72   -0.80
2011  10   25.67   26.72   -1.05
2011  11   25.52   26.70   -1.18
2011  12   25.55   26.60   -1.05
2012   1   25.68   26.55   -0.87
2012   2   26.10   26.76   -0.67
2012   3   26.69   27.29   -0.61
2012   4   27.33   27.83   -0.49
2012   5   27.62   27.94   -0.32
2012   6   27.75   27.73    0.02
2012   7   27.54   27.29    0.25
2012   8   27.32   26.86    0.47
2012   9   27.10   26.72    0.38
2012  10   26.98   26.72    0.26
2012  11   26.86   26.70    0.15
2012  12   26.35   26.60   -0.25
2013   1   26.02   26.55   -0.53
2013   2   26.25   26.76   -0.51
2013   3   27.04   27.29   -0.25
2013   4   27.58   27.83   -0.25
2013   5   27.53   27.94   -0.40
2013   6   27.30   27.73   -0.43
2013   7   26.90   27.29   -0.39
2013   8   26.47   26.86   -0.38
2013   9   26.53   26.72   -0.18
2013  10   26.52   26.72   -0.20
2013  11   26.56   26.70   -0.14
2013  12   26.43   26.60   -0.17
2014   1   26.06   26.55   -0.49
2014   2   26.15   26.76   -0.61
2014   3   27.02   27.29   -0.28
2014   4   27.91   27.83    0.09
2014   5   28.26   27.94    0.32
2014   6   27.96   27.73    0.23
2014   7   27.23   27.29   -0.06
2014   8   26.83   26.86   -0.03
2014   9   27.01   26.72    0.29
2014  10   27.16   26.72    0.44
2014  11   27.46   26.70    0.75
2014  12   27.32   26.60    0.72
2015   1   27.06   26.55    0.51
2015   2   27.18   26.76    0.42
2015   3   27.77   27.29    0.47
2015   4   28.53   27.83    0.70
2015   5   28.85   27.94    0.92
2015   6   28.90   27.73    1.17
2015   7   28.75   27.29    1.45
2015   8   28.78   26.86    1.93
2015   9   28.92   26.72    2.20
2015  10   29.07   26.72    2.36
2015  11   29.41   26.70    2.71
2015  12   29.26   26.60    2.65
2016   1   29.11   26.55    2.56
2016   2   29.00   26.76    2.24
2016   3   28.90   27.29    1.61
2016   4   28.73   27.83    0.90
2016   5   28.24   27.94    0.30
2016   6   27.70   27.73   -0.03
2016   7   26.82   27.29   -0.47
2016   8   26.28   26.86   -0.57
2016   9   26.15   26.72   -0.57
2016  10   25.98   26.72   -0.74
2016  11   25.95   26.70   -0.76
2016  12   26.10   26.60   -0.50
2017   1   26.12   26.55   -0.43
2017   2   26.68   26.76   -0.08
2017   3   27.33   27.29    0.03
2017   4   28.04   27.83    0.21
2017   5   28.30   27.94    0.36
2017   6   28.06   27.73    0.33
2017   7   27.54   27.29    0.25
2017   8   26.70   26.86   -0.16
2017   9   26.29   26.72   -0.43
2017  10   26.15   26.72   -0.56
2017  11   25.74   26.70   -0.96
2017  12   25.62   26.60   -0.99
2018   1   25.57   26.55   -0.98
2018   2   25.98   26.76   -0.78
2018   3   26.50   27.29   -0.80
2018   4   27.32   27.83   -0.51
2018   5   27.74   27.94   -0.20
2018   6   27.77   27.73    0.05
2018   7   27.42   27.29    0.12
2018   8   26.95   26.86    0.09
2018   9   27.19   26.72    0.47
2018  10   27.62   26.72    0.90
2018  11   27.61   26.70    0.90
2018  12   27.49   26.60    0.89
2019   1   27.20   26.55    0.65
2019   2   27.48   26.76    0.71
2019   3   28.10   27.29    0.80
2019   4   28.45   27.83    0.62
2019   5   28.49   27.94    0.55
2019   6   28.18   27.73    0.45
2019   7   27.64   27.29    0.35
2019   8   26.90   26.86    0.04
2019   9   26.75   26.72    0.04
2019  10   27.20   26.72    0.48
2019  11   27.23   26.70    0.52
2019  12   27.12   26.60    0.52
2020   1   27.16   26.55    0.60
2020   2   27.13   26.76    0.37
2020   3   27.77   27.29    0.48
2020   4   28.19   27.83    0.36
2020   5   27.66   27.94   -0.27
2020   6   27.39   27.73   -0.34
2020   7   26.99   27.29   -0.30
2020   8   26.27   26.86   -0.59
2020   9   25.89   26.72   -0.83
2020  10   25.46   26.72   -1.25
2020  11   25.28   26.70   -1.42
2020  12   25.45   26.60   -1.15
2021   1   25.55   26.55   -1.00
2021   2   25.76   26.76   -1.00
2021   3   26.50   27.29   -0.80
2021   4   27.08   27.83   -0.75
