# Supplementary material for: The dependence of hydropower planning in relation to the influence of climate in Northeast Brazil
Source: PLoS One. 2022 Jan 25;17(1):e0259951. doi: 10.1371/journal.pone.0259951 (PMC8789118; doi:10.1371/journal.pone.0259951)
Supplement: S3 Text — (TXT) [file pone.0259951.s017.txt]

YEAR	JAN	FEB	MAR	APR	MAI	JUN	JUL	AUG	SEP	OCT	NOV	DEC
1931	3544	3192	4743	5648	3542	1796	1416	1246	1070	967	1463	1612
1932	3038	3399	2333	1446	1046	970	909	782	719	708	1530	2508
1933	3181	4220	2534	2073	1430	1012	966	820	704	874	1378	2445
1934	4392	3420	1720	1162	1416	919	795	722	626	684	639	1105
1935	3379	3775	3997	3620	2857	1448	1122	873	768	760	802	1948
1936	2133	2179	3368	1992	1627	999	852	727	628	642	1096	2007
1937	3237	3786	3221	2207	1661	1059	925	793	701	621	1588	2988
1938	3931	2873	2661	1589	1084	980	827	739	688	622	919	1826
1939	2965	3543	3518	1357	1039	823	749	731	676	894	700	1136
1940	2030	3279	4018	3352	1422	1066	907	819	649	670	1338	2650
1941	3202	3012	3093	3588	1959	1211	1076	978	774	807	1277	1501
1942	3017	3267	3930	2430	1716	1168	1005	876	791	1018	1598	3818
1943	3411	6928	5975	3744	2069	1522	1283	1098	932	1000	1574	3932
1944	5072	3524	3457	2760	1901	1330	1138	1001	873	742	1291	2969
1945	4466	4839	6231	5258	7531	3183	2002	1628	1328	1570	2572	3950
1946	4522	8322	3200	4071	2711	1877	1569	1371	1190	1181	1613	2963
1947	2608	3452	3676	5334	3388	1781	1488	1255	1214	1079	2382	3340
1948	4626	3420	4178	3131	1753	1504	1303	1131	1011	1087	1056	3815
1949	6097	6273	10566	5411	2432	1925	1630	1396	1207	1117	2321	2164
1950	3391	3266	2178	2741	1954	1283	1155	1028	830	985	1590	2915
1951	3138	2819	2970	3190	1615	1267	1045	922	811	743	672	1163
1952	2522	3025	3365	4971	2260	1421	1148	931	827	805	1247	2644
1953	2924	1287	2004	2820	1387	974	853	764	666	914	994	2185
1954	3522	2090	2204	1882	1083	924	770	683	572	515	587	3006
1955	1537	3098	1531	1964	1092	830	712	637	549	474	1557	2336
1956	3949	1601	3486	1948	1323	1219	1023	823	682	621	1198	2897
1957	4248	5805	5440	6273	4824	2196	1618	1304	1077	1205	970	3032
1958	2715	4153	2624	2457	1958	1326	1108	1155	880	1187	1475	1318
1959	2843	2809	2636	2071	1002	883	820	743	674	664	1182	2060
1960	2447	4187	4736	5047	1996	1438	1131	950	779	688	756	3004
1961	4063	5419	4203	2222	1601	1249	1042	931	790	709	818	1184
1962	2510	3804	2928	2140	1449	1098	981	767	627	887	1504	1777
1963	3634	5092	2573	1217	1083	861	784	709	624	535	721	900
1964	2814	6149	4033	2059	1221	922	782	721	580	582	2224	3306
1965	3673	2922	2943	3977	1972	1315	1134	974	830	979	1819	3076
1966	2563	3904	4902	3159	1907	1364	1074	971	806	857	1266	1526
1967	3235	2668	2409	2413	1737	1021	865	797	685	625	1049	2732
1968	4131	3137	4973	4155	1750	1232	1079	988	938	923	1309	3444
1969	2027	2994	3081	1847	1319	938	848	799	684	664	1664	3592
1970	4596	5132	3779	1864	1436	1137	1026	861	764	1148	2364	2230
1971	1370	1186	1440	1184	951	806	752	627	600	895	1733	4764
1972	3441	1869	2292	2027	1227	872	810	735	581	925	1132	2693
1973	3259	2412	2253	3177	1398	1040	926	721	615	916	2163	3260
1974	3065	2043	2274	4179	2287	1301	1042	920	806	840	1522	1690
1975	2674	2700	1631	1848	1431	878	796	690	554	702	1794	1912
1976	1376	1412	1570	1333	716	770	637	626	743	1131	1570	3469
1977	3171	4314	1411	1448	1310	965	841	745	704	958	1087	2053
1978	4495	3883	5188	3278	1958	1738	1162	1144	930	1321	1645	2846
1979	4439	6065	12592	5434	2620	2064	1741	1497	1586	1509	2707	2522
1980	4229	7187	8862	3465	2545	1792	1704	1467	1327	1523	1878	3803
1981	4677	3848	2943	4904	2198	1591	1296	1215	1113	1517	3093	4155
1982	4297	5416	4798	4718	2488	1794	1565	1318	1207	1137	981	939
1983	2835	3785	6150	4107	2354	1218	1167	1114	924	1253	2324	3646
1984	4314	1855	1923	2719	1238	942	872	835	940	960	1327	2863
1985	3686	5180	4439	3414	1555	1186	967	874	864	1215	1592	2557
1986	4541	5700	3422	1404	1219	869	880	874	849	898	919	1330
1987	1852	1510	1839	1944	1158	797	782	626	619	692	997	2718
1988	4033	2485	2805	2092	1389	838	796	775	591	741	1234	2058
1989	2761	1896	2126	1166	853	793	827	694	722	797	1490	4013
1990	8024	2880	2489	1525	1025	817	924	818	789	806	1101	1329
1991	2574	3297	3062	3585	1439	979	868	853	770	958	1643	2440
1992	3138	5929	10504	2526	1773	1212	1035	943	1028	1359	3093	3384
1993	4462	3239	2610	1605	1188	989	898	826	712	912	880	1484
1994	3627	3268	3668	3444	1492	994	1009	787	783	564	683	2427
1995	2154	2177	1753	1803	1197	825	793	625	515	672	1212	2339
1996	2879	1227	1523	1046	810	665	578	542	528	532	1024	2058
1997	3470	2461	2965	2901	1690	1119	800	787	744	746	957	2183
1998	1947	2130	2009	861	610	511	524	482	394	449	1416	2484
1999	2106	1093	2844	1307	749	588	560	509	578	446	1171	2220
2000	3191	3450	2744	2201	1146	797	633	706	671	545	1421	2785
2001	2258	1191	1254	760	644	652	503	506	527	532	854	1579
2002	3179	3230	2064	1527	687	598	623	488	366	531	673	1215
2003	2777	2850	1745	1846	945	674	636	548	490	381	659	994
2004	2403	3589	4578	3843	2103	994	948	739	657	592	752	1591
2005	2619	3321	3245	2896	1393	919	783	650	694	674	927	3180
2006	3195	1601	2513	3035	1597	900	743	728	711	961	2068	2545
2007	3245	3851	4844	1763	963	908	685	730	521	423	367	1139
2008	1187	2286	2674	2397	1022	687	588	575	436	457	577	1707
2009	3250	2978	1761	2630	1340	963	793	643	667	1011	1925	1920
2010	2399	1342	1762	1959	918	719	587	536	569	576	1213	2152
2011	3124	1820	2767	3101	1078	797	677	537	544	741	975	2680
2012	3448	2957	1207	1340	764	766	564	510	454	385	1159	1702
2013	1220	2417	1053	2063	1004	749	604	580	467	473	671	2115
2014	2730	1057	1069	1459	816	557	653	555	553	371	640	1692
2015	895	1094	1237	1386	1087	743	616	529	486	483	587	1046
2016	1711	3203	1139	636	466	400	372	398	402	497	638	1517
2017	829	1144	997	802	447	484	399	370	318	306	531	1339
