# Supplementary material for: The dependence of hydropower planning in relation to the influence of climate in Northeast Brazil
Source: PLoS One. 2022 Jan 25;17(1):e0259951. doi: 10.1371/journal.pone.0259951 (PMC8789118; doi:10.1371/journal.pone.0259951)
Supplement: S4 Text — (TXT) [file pone.0259951.s018.txt]

year	jan	feb	mar	apr	mai	jun	jul	aug	sep	oct	nov	dec
2000	32.48	49	61.61	65.6	60.35	54.74	47.53	39.7	32.02	20.53	22.57	35.8
2001	42.3	38.5	35.3	27.86	23.91	21.9	18.46	15.05	10.92	6.29	6.39	10.36
2002	34.07	54.44	60.57	59.72	52.65	46.14	39.08	30.69	21.86	15.97	12.21	14.76
2003	31.28	44.29	45.93	50.84	44.32	40.01	33.94	27.74	22.01	14.97	11.64	12.09
2004	27.41	52.84	88.12	100	98.98	96.96	90.95	83.17	71.28	61.32	54.24	57.41
2005	70.93	85.62	94.83	99.71	97.25	91.64	83.64	74.34	63.05	50.37	47.5	67.19
2006	83.55	81.83	90.82	100	96.67	89.88	80.4	68.17	54.1	42.56	47.35	54.54
2007	77.23	84.97	98.26	98.62	90.54	81.16	67.27	57.82	42.86	25.57	18.77	16.52
2008	22.37	38.09	57.3	72.22	73.04	68.63	63.27	51.56	39.96	28.75	19.93	25.99
2009	51.17	71.75	81.66	100	98.26	92.19	81.78	74.46	66.93	60.25	64.25	67.15
2010	75.29	71.05	74.22	77.59	73.15	69.78	62.29	53.94	44.84	33.91	33.19	37.41
2011	53.24	53.74	67.04	85.48	85.48	81.29	75.05	63.93	53.04	41.44	37.33	46.88
2012	68.97	87.98	80.29	76.01	63.82	54.64	48.1	38.51	29.65	23.98	27.79	27.35
2013	25.99	37.92	38.68	47.06	47.44	46.41	41.7	36.58	31.09	24.66	21	33.04
2014	50.39	53.34	53.74	57.51	54.44	48.95	43.57	36.66	29.95	21.13	15.78	20.49
2015	18.88	17.8	18.88	21.78	21.2	19.55	16.74	12.7	8.11	4.33	1.11	2.19
2016	9.9	30.63	33.43	30.86	26.99	22.7	18.64	14.6	10.71	7.52	5.87	12.54
2017	10.61	13.78	15.44	15.61	13.18	11.8	10	7.77	5.05	2.84	2.71	9.09
