# Supplementary material for: The dependence of hydropower planning in relation to the influence of climate in Northeast Brazil
Source: PLoS One. 2022 Jan 25;17(1):e0259951. doi: 10.1371/journal.pone.0259951 (PMC8789118; doi:10.1371/journal.pone.0259951)
Supplement: S5 Text — (TXT) [file pone.0259951.s019.txt]

Ano	Mes	LAT9	LAT10	LAT11	LAT12	LAT13	LAT14	LAT15	LAT16	LAT17
1964	1	239.56	293.75	366.03	358.90	332.20	327.87	380.40	381.01	441.11
1964	2	186.08	179.90	190.27	210.13	178.92	160.43	132.21	161.30	181.18
1964	3	74.45	59.88	62.76	88.57	48.99	32.06	37.90	74.22	77.86
1964	4	62.73	42.70	41.90	51.13	23.95	15.36	16.91	33.94	24.39
1964	5	14.04	12.28	18.81	29.47	19.50	21.03	23.18	19.73	17.79
1964	6	2.47	2.34	5.77	7.10	4.20	1.98	1.24	1.29	0.41
1964	7	0.23	1.34	3.45	4.46	6.49	5.16	10.78	24.48	9.05
1964	8	1.62	2.51	4.25	6.78	7.74	2.98	4.13	7.49	9.21
1964	9	0.10	4.52	4.28	6.56	7.81	2.48	2.97	7.37	9.12
1964	10	32.10	50.03	50.09	61.66	55.38	46.11	39.86	109.68	170.57
1964	11	75.59	134.05	191.36	225.70	283.06	263.10	242.09	216.22	226.12
1964	12	53.30	75.88	115.41	158.35	194.51	209.80	205.31	266.23	298.48
1965	1	43.54	74.09	73.68	89.30	99.45	87.24	100.97	165.01	191.91
1965	2	69.88	76.96	97.68	82.78	78.51	65.67	87.40	160.91	220.07
1965	3	180.88	158.14	151.33	111.43	106.90	104.28	121.31	226.27	182.05
1965	4	185.47	125.87	126.45	135.35	98.28	59.28	36.34	68.48	57.17
1965	5	2.27	2.06	8.41	14.07	5.83	1.61	2.95	7.88	18.11
1965	6	1.43	1.43	11.50	15.69	8.91	1.98	5.36	5.21	7.44
1965	7	0.46	1.11	7.51	12.03	7.11	1.89	1.94	11.76	27.52
1965	8	0.20	0.12	3.01	4.65	5.26	2.63	4.46	6.37	6.14
1965	9	0.13	5.89	8.24	14.54	7.89	7.51	14.85	27.44	38.78
1965	10	25.74	68.51	72.48	115.48	121.83	148.72	171.00	189.53	220.94
1965	11	63.94	100.09	147.71	176.19	170.69	166.30	183.77	255.77	206.82
1965	12	23.50	37.59	36.39	40.26	49.27	58.16	65.67	127.39	118.36
1966	1	94.97	139.99	147.26	160.68	168.12	187.40	155.06	313.91	328.76
1966	2	143.23	190.75	254.26	241.18	185.41	128.65	88.92	168.05	166.16
1966	3	86.77	76.53	88.40	81.34	86.66	58.43	75.61	117.66	130.01
1966	4	149.92	153.73	186.14	196.56	139.72	102.78	64.81	63.56	66.05
1966	5	1.29	3.50	9.79	9.93	7.03	7.76	13.07	33.20	28.85
1966	6	2.49	2.02	7.84	11.11	5.82	2.19	1.15	0.69	0.59
1966	7	0.14	0.80	7.93	12.16	8.08	1.97	4.31	1.81	1.00
1966	8	0.08	1.03	2.74	2.31	1.53	0.68	1.16	1.54	2.13
1966	9	0.05	4.81	11.53	17.92	15.03	21.42	32.63	29.87	36.86
1966	10	10.39	27.42	30.31	38.52	42.57	32.54	39.54	86.81	91.68
1966	11	91.22	106.90	133.24	160.64	147.28	134.51	143.73	127.14	127.66
1966	12	91.87	123.20	142.15	162.55	189.19	221.47	198.52	301.75	308.26
1967	1	53.68	60.37	82.57	88.85	80.20	68.18	83.59	113.61	137.94
1967	2	87.76	83.50	82.96	82.99	73.52	43.97	38.99	113.93	128.95
1967	3	145.15	108.28	94.91	94.67	87.29	84.27	95.75	132.18	131.67
1967	4	137.97	116.31	106.78	120.23	99.89	100.98	75.74	86.51	83.99
1967	5	22.88	19.78	8.14	6.93	5.22	2.45	1.64	1.87	4.71
1967	6	4.22	4.88	11.24	11.46	3.81	2.26	1.80	3.17	1.78
1967	7	0.56	0.73	5.79	6.28	4.77	1.26	1.09	1.44	0.62
1967	8	0.02	0.32	2.91	3.18	2.99	2.15	1.90	1.76	1.71
1967	9	1.14	5.84	7.02	18.07	32.83	36.05	21.77	14.99	14.19
1967	10	18.29	21.04	17.44	21.41	26.74	19.22	19.17	29.79	34.50
1967	11	128.93	156.11	192.68	202.80	242.18	193.27	195.35	210.76	207.55
1967	12	213.89	213.55	260.68	277.22	267.19	323.71	383.14	399.47	381.76
1968	1	20.04	30.50	51.23	67.92	31.63	20.62	39.58	90.04	83.94
1968	2	139.81	185.63	195.60	240.50	238.35	273.50	328.20	350.37	357.45
1968	3	139.72	132.40	148.21	151.91	129.70	150.00	130.30	76.05	73.59
1968	4	11.49	16.54	23.86	40.83	39.54	35.88	22.66	45.69	63.54
1968	5	2.51	3.24	8.73	10.23	8.82	7.58	2.79	2.98	10.75
1968	6	0.67	1.25	6.20	4.39	3.71	1.38	0.88	0.75	1.68
1968	7	0.07	0.93	3.28	7.07	6.45	1.86	2.66	1.34	1.23
1968	8	0.02	0.22	2.84	4.37	7.90	6.14	7.41	6.19	16.62
1968	9	0.24	0.15	1.56	1.75	1.24	1.12	2.38	26.06	43.65
1968	10	34.68	42.71	83.19	84.51	82.65	73.71	62.02	83.54	128.35
1968	11	148.13	168.03	231.08	248.91	277.61	294.39	241.47	223.78	190.70
1968	12	96.19	79.58	85.80	117.68	158.96	146.99	162.77	217.67	237.80
1969	1	137.19	106.45	133.75	129.21	147.22	151.18	140.75	161.30	190.81
1969	2	123.25	121.30	155.86	164.87	129.96	126.60	134.98	145.38	136.63
1969	3	238.52	256.58	232.98	187.15	167.04	122.44	109.73	103.18	105.78
1969	4	8.60	11.04	20.35	33.50	52.72	55.96	41.37	36.62	26.66
1969	5	3.51	7.26	10.48	13.61	7.87	10.59	14.29	22.72	14.54
1969	6	3.33	4.42	7.72	10.30	7.78	4.14	9.37	4.24	8.70
1969	7	0.07	0.21	6.55	7.10	5.36	1.61	3.63	1.64	1.08
1969	8	0.02	0.55	2.24	4.24	5.60	0.50	0.88	1.27	1.14
1969	9	0.81	3.35	6.26	7.11	4.50	3.05	5.87	5.39	11.97
1969	10	2.14	16.38	24.11	33.07	52.76	47.55	59.21	75.15	115.92
1969	11	50.34	81.71	98.60	113.41	102.61	89.37	152.31	242.23	267.74
1969	12	119.28	184.76	246.95	311.30	317.52	333.64	334.27	358.94	354.82
1970	1	163.64	172.01	224.10	242.62	257.13	257.22	186.17	276.50	270.06
1970	2	33.03	51.83	71.06	77.63	86.74	73.61	39.30	92.46	99.35
1970	3	54.36	47.29	52.05	59.53	37.10	29.18	40.46	42.47	32.54
1970	4	3.32	9.40	23.54	58.25	61.93	41.76	32.76	50.00	64.63
1970	5	0.04	0.32	5.63	12.95	10.59	2.77	4.49	1.72	2.31
1970	6	0.45	0.63	4.40	13.69	10.11	3.53	2.75	1.26	0.52
1970	7	0.11	1.06	8.10	11.12	9.06	4.24	6.85	1.18	1.05
1970	8	0.10	0.37	3.83	3.46	3.78	2.13	4.53	2.69	3.74
1970	9	0.06	1.69	5.70	9.95	9.14	6.11	15.82	25.04	30.25
1970	10	66.33	65.29	85.81	107.25	130.67	140.91	158.55	213.16	211.64
1970	11	94.15	147.15	216.96	242.78	208.46	249.19	218.04	225.36	202.98
1970	12	21.29	46.57	59.28	77.50	60.71	79.96	84.43	102.07	109.86
1971	1	55.91	72.16	82.54	36.01	34.12	33.29	45.73	62.79	80.34
1971	2	93.59	61.01	64.55	62.08	45.10	29.83	30.85	66.31	89.56
1971	3	121.85	77.62	65.18	66.93	37.11	38.19	49.48	75.02	91.58
1971	4	182.35	129.00	109.17	95.49	79.17	61.03	52.07	43.77	44.63
1971	5	3.06	2.17	5.54	3.02	2.04	2.56	3.78	9.85	7.96
1971	6	13.27	9.78	15.02	15.56	14.98	4.41	4.22	6.07	11.33
1971	7	0.78	1.16	7.59	10.83	8.57	3.17	4.56	2.36	2.81
1971	8	0.89	1.35	6.44	5.90	6.06	1.04	4.19	2.26	2.02
1971	9	0.46	2.44	6.11	14.73	13.32	15.75	21.47	43.25	64.27
1971	10	19.77	53.81	82.66	90.76	71.52	79.72	70.51	113.55	139.54
1971	11	64.94	112.15	147.91	179.69	214.41	293.27	296.67	390.07	351.87
1971	12	44.37	66.56	71.10	73.30	85.65	102.81	154.98	261.69	294.86
1972	1	51.14	53.12	58.35	57.85	53.68	43.06	39.84	75.75	74.56
1972	2	131.20	132.66	90.75	85.06	70.98	52.10	58.95	106.12	148.11
1972	3	82.42	104.64	87.17	82.49	78.97	79.19	95.76	110.97	99.99
1972	4	46.62	81.63	87.23	86.05	75.99	81.62	63.31	80.09	69.98
1972	5	16.94	18.01	26.68	21.00	10.01	8.64	10.04	20.64	25.26
1972	6	2.01	0.88	4.94	11.78	7.95	2.00	1.97	1.73	0.22
1972	7	0.80	1.11	3.58	5.73	4.03	2.01	2.05	13.39	36.38
1972	8	5.26	7.43	8.64	5.71	3.51	1.10	1.65	1.80	3.15
1972	9	6.58	6.36	19.03	24.71	15.95	19.44	19.96	25.82	26.47
1972	10	12.77	26.98	30.24	51.33	48.48	54.61	64.57	98.84	126.27
1972	11	75.35	114.63	131.74	129.00	143.14	167.41	171.75	224.91	293.78
1972	12	176.62	193.67	211.02	226.82	273.49	279.44	246.22	288.91	285.96
1973	1	42.74	55.89	72.51	66.47	45.53	45.55	56.35	109.53	112.23
1973	2	47.76	35.59	41.87	59.19	54.50	38.61	51.49	103.22	127.95
1973	3	158.74	149.18	161.14	177.73	173.41	158.97	201.85	261.53	268.71
1973	4	53.97	40.65	37.59	31.98	19.93	14.01	12.84	14.58	13.47
1973	5	33.84	29.92	36.99	28.94	16.23	6.89	3.07	6.00	9.90
1973	6	0.45	2.39	10.98	11.83	3.83	1.03	0.56	8.81	7.08
1973	7	2.82	5.65	9.58	10.98	5.24	2.13	3.64	1.40	0.34
1973	8	0.12	1.48	4.16	2.82	1.76	0.58	0.82	1.33	1.65
1973	9	12.29	9.97	13.63	21.69	10.55	15.93	26.10	23.95	27.60
1973	10	53.32	85.62	124.55	144.08	118.93	98.90	89.34	210.19	218.42
1973	11	68.88	85.82	118.77	131.39	175.66	198.11	227.51	236.07	221.89
1973	12	66.93	69.51	71.09	80.87	79.94	80.80	109.23	146.30	181.30
1974	1	103.08	129.41	122.96	118.70	97.93	95.11	113.24	113.93	141.31
1974	2	97.74	131.38	130.28	101.72	58.49	53.05	43.85	55.37	62.61
1974	3	204.60	260.15	241.61	246.62	259.31	222.29	195.48	309.01	308.83
1974	4	166.97	123.54	101.80	82.34	45.90	28.63	24.06	56.61	71.54
1974	5	20.80	47.59	37.22	49.69	20.60	15.56	27.53	12.20	5.53
1974	6	1.70	4.11	9.83	13.24	6.69	4.74	3.81	3.10	1.21
1974	7	0.10	0.64	4.69	7.88	6.24	2.50	4.76	1.67	0.41
1974	8	0.14	0.33	2.12	7.45	9.89	13.49	7.91	11.94	15.88
1974	9	0.50	3.35	8.39	7.82	5.00	2.12	1.34	1.57	0.77
1974	10	49.40	61.37	76.59	100.53	109.40	102.99	120.01	159.91	179.10
1974	11	91.91	121.51	169.45	155.36	166.82	126.13	141.37	119.38	74.17
1974	12	79.91	85.65	83.36	94.32	139.69	144.98	188.83	201.79	232.13
1975	1	98.77	106.27	135.30	138.73	109.12	100.52	132.26	158.04	172.00
1975	2	110.62	101.78	81.37	88.28	82.59	79.30	86.39	130.72	159.33
1975	3	134.11	100.85	103.04	122.62	65.21	41.09	38.93	52.21	51.08
1975	4	82.76	129.00	124.73	140.72	149.92	141.29	125.31	146.93	128.61
1975	5	3.11	4.91	8.99	7.29	1.35	2.37	3.51	6.40	16.74
1975	6	0.88	3.72	6.72	6.45	4.39	1.27	3.35	1.41	1.22
1975	7	23.76	15.45	19.12	18.38	11.97	4.62	3.89	5.74	7.64
1975	8	0.01	1.27	9.67	7.43	6.24	2.27	5.22	1.16	0.41
1975	9	1.22	0.96	6.88	7.38	4.72	2.22	3.82	12.61	6.04
1975	10	36.16	65.18	104.57	123.87	118.18	133.36	151.17	133.01	159.66
1975	11	27.58	52.02	63.87	70.45	98.30	87.42	108.86	229.27	283.24
1975	12	45.94	66.22	70.96	79.07	63.48	92.14	102.42	100.77	101.73
1976	1	18.34	37.77	47.99	32.19	28.91	25.77	10.32	33.31	52.45
1976	2	131.79	146.70	163.98	147.07	131.79	87.55	99.05	160.83	169.18
1976	3	6.51	12.60	34.11	36.30	27.70	19.50	23.87	65.04	78.32
1976	4	2.44	7.15	18.93	21.69	10.07	7.16	6.78	12.04	10.15
1976	5	0.27	1.10	9.47	12.45	3.40	6.66	11.66	19.24	22.79
1976	6	0.18	0.07	2.66	2.43	3.46	1.07	3.01	0.57	0.27
1976	7	0.20	0.13	2.22	3.29	5.55	2.97	8.96	3.84	9.01
1976	8	0.16	0.48	1.54	2.09	2.32	0.68	2.28	6.22	4.41
1976	9	20.55	39.74	38.26	42.91	32.46	27.42	28.16	86.07	128.33
1976	10	71.62	91.87	110.29	114.40	118.75	101.16	92.55	137.62	96.93
1976	11	126.65	163.08	172.41	186.08	243.49	259.00	253.61	287.69	257.71
1976	12	21.56	30.46	46.67	59.05	87.37	93.04	121.45	244.36	299.71
1977	1	179.11	236.45	205.82	189.57	204.81	189.64	208.18	246.92	281.07
1977	2	7.22	21.85	43.43	50.52	57.36	39.89	46.98	23.23	25.85
1977	3	39.88	32.10	40.88	20.51	10.89	10.03	10.57	38.19	42.05
1977	4	116.48	102.15	99.89	97.86	87.78	57.28	72.79	72.24	80.40
1977	5	4.77	10.30	20.02	24.03	45.74	39.10	47.11	36.83	22.90
1977	6	0.98	0.79	8.11	9.15	8.44	5.30	8.20	6.83	2.37
1977	7	0.36	1.40	5.77	5.71	5.77	2.49	4.20	1.02	0.32
1977	8	0.05	0.63	0.96	0.66	1.54	0.51	0.11	1.52	2.21
1977	9	26.61	52.00	91.55	66.84	44.34	21.52	30.24	26.60	31.21
1977	10	5.32	25.84	46.61	64.38	64.10	49.39	71.10	79.23	90.83
1977	11	69.75	96.31	117.95	122.02	125.54	130.19	166.45	204.15	191.33
1977	12	244.39	249.14	255.18	265.25	299.11	226.12	169.55	173.61	198.88
1978	1	42.05	72.31	105.85	143.34	134.13	154.53	209.33	223.87	277.65
1978	2	135.78	209.16	257.73	286.47	259.31	246.07	240.90	292.67	241.94
1978	3	157.50	162.38	169.18	182.39	185.42	140.91	136.38	163.51	137.81
1978	4	104.74	111.85	133.60	158.71	171.87	96.47	89.47	103.66	78.75
1978	5	58.38	44.56	45.97	50.37	52.87	36.16	52.77	70.54	77.07
1978	6	9.73	9.12	15.52	21.34	21.59	22.15	19.22	14.03	4.17
1978	7	5.98	0.74	7.23	16.29	9.34	7.40	23.48	27.93	24.81
1978	8	0.02	0.05	3.82	7.20	6.40	1.80	3.99	0.94	0.33
1978	9	0.03	0.04	3.56	6.80	7.62	5.06	11.01	16.43	12.48
1978	10	8.02	29.51	62.34	89.52	97.63	82.16	103.88	121.86	148.30
1978	11	76.72	88.06	98.20	111.13	118.57	91.04	113.58	173.48	155.60
1978	12	49.65	132.23	166.40	181.76	167.14	157.70	158.05	230.21	253.58
1979	1	180.60	243.41	287.77	290.48	305.99	318.77	406.75	495.25	442.85
1979	2	134.57	202.76	214.87	233.95	241.87	207.51	259.30	356.17	376.82
1979	3	86.20	68.35	67.10	77.39	103.85	81.73	113.73	141.24	137.49
1979	4	37.14	58.81	64.49	67.51	69.10	41.61	45.00	61.64	54.60
1979	5	1.74	0.82	6.51	12.91	6.54	3.58	5.95	23.95	44.55
1979	6	0.28	0.50	4.90	6.88	5.95	1.81	6.46	1.04	0.34
1979	7	0.17	0.73	2.76	4.65	1.80	1.41	3.89	1.31	3.34
1979	8	0.00	0.22	2.61	1.82	3.85	3.12	8.76	6.93	7.07
1979	9	0.05	0.41	4.98	6.27	4.55	4.01	18.46	14.09	29.71
1979	10	28.65	32.78	51.44	70.49	73.07	69.65	116.85	89.97	72.28
1979	11	142.40	106.37	148.48	157.81	167.82	131.09	168.36	201.83	220.73
1979	12	69.69	135.77	159.14	175.53	147.21	136.80	178.71	221.31	236.80
1980	1	151.02	252.66	227.13	252.78	308.15	316.26	322.58	372.95	458.65
1980	2	252.53	311.75	361.17	344.29	287.25	254.46	208.31	232.29	225.22
1980	3	13.66	20.38	16.60	31.80	29.25	15.48	15.51	28.72	19.52
1980	4	24.70	20.45	20.06	19.86	20.83	27.29	51.97	105.25	127.87
1980	5	0.05	3.63	4.72	9.83	8.54	4.32	13.69	7.43	9.00
1980	6	0.08	0.32	3.81	6.46	8.13	3.01	8.88	22.01	17.86
1980	7	0.02	0.15	3.22	4.66	4.30	2.08	4.35	0.57	0.27
1980	8	0.00	0.16	2.01	4.46	3.81	1.13	3.77	0.43	1.35
1980	9	0.76	3.65	9.04	17.15	23.41	22.54	23.80	27.41	24.19
1980	10	6.69	8.80	7.71	23.80	23.39	18.47	21.74	23.19	27.60
1980	11	82.19	144.64	144.18	146.10	130.99	118.47	104.09	193.00	216.02
1980	12	102.20	164.41	173.54	203.88	237.37	262.86	314.28	315.85	296.69
1981	1	63.94	72.05	67.50	77.02	87.19	70.40	90.22	194.96	301.37
1981	2	2.36	7.98	10.51	13.30	15.25	10.70	17.69	25.41	23.46
1981	3	310.45	318.39	378.95	322.09	368.57	358.50	319.74	309.10	303.08
1981	4	61.01	54.60	56.03	63.22	53.14	59.13	40.74	27.94	24.00
1981	5	0.09	0.65	6.34	18.82	21.64	7.95	14.69	14.25	13.48
1981	6	0.16	2.09	9.52	13.25	16.48	14.47	14.81	27.70	34.63
1981	7	0.09	0.17	3.79	5.11	6.60	2.66	4.41	3.12	0.71
1981	8	1.55	1.04	3.67	3.12	3.16	2.30	3.46	13.46	8.49
1981	9	0.01	0.58	1.58	1.70	1.56	2.10	2.42	8.16	6.29
1981	10	8.90	28.53	34.34	67.03	100.06	100.85	156.76	239.59	202.31
1981	11	47.63	84.30	118.47	131.07	134.74	152.87	203.37	292.01	336.57
1981	12	18.89	48.11	59.87	66.52	83.05	92.83	110.22	176.46	191.02
1982	1	62.88	143.92	136.14	143.41	183.96	182.78	229.22	313.43	353.91
1982	2	40.46	53.24	53.52	52.72	51.63	35.35	48.49	46.33	43.92
1982	3	92.82	99.26	99.17	115.58	102.35	89.94	108.86	218.53	312.19
1982	4	54.03	55.74	57.72	56.26	61.99	77.19	94.03	56.38	50.42
1982	5	6.25	2.14	2.44	5.47	11.72	4.08	8.90	26.15	23.64
1982	6	0.33	1.27	3.91	4.76	4.77	1.04	2.59	0.36	0.11
1982	7	0.07	0.16	3.50	4.79	3.65	0.91	2.78	1.72	1.85
1982	8	0.03	0.71	1.98	5.17	4.91	4.35	5.28	8.03	0.80
1982	9	39.50	23.81	32.79	30.67	16.07	8.30	7.73	19.11	11.55
1982	10	5.59	17.37	25.71	24.71	35.71	35.31	41.76	44.59	63.39
1982	11	5.10	6.81	13.36	13.07	15.06	18.55	22.07	33.08	53.66
1982	12	34.76	69.66	80.07	81.70	86.43	76.62	98.37	152.23	168.66
1983	1	90.52	144.26	153.00	174.62	198.93	223.55	262.38	365.30	412.77
1983	2	68.29	89.95	120.79	138.31	186.36	195.59	189.13	233.94	232.36
1983	3	51.65	107.98	108.53	101.75	112.44	144.87	172.38	190.55	205.95
1983	4	23.76	33.15	40.80	36.54	27.31	26.34	42.51	88.31	123.44
1983	5	2.01	1.33	2.07	10.68	8.38	4.14	8.45	22.90	22.73
1983	6	0.12	0.09	1.52	4.21	6.07	1.56	4.34	1.85	1.25
1983	7	0.22	0.46	2.01	4.38	4.04	2.20	3.93	5.31	11.78
1983	8	0.32	0.12	0.89	1.12	0.58	0.34	1.06	0.66	0.50
1983	9	1.97	3.51	3.61	6.70	2.38	2.06	7.96	18.13	23.55
1983	10	0.57	7.58	12.11	28.60	43.74	59.75	91.58	115.65	175.78
1983	11	120.38	142.82	180.19	201.03	220.72	187.31	207.41	275.71	249.60
1983	12	40.49	72.52	91.70	113.86	112.65	134.54	162.01	276.90	299.93
1984	1	45.34	43.85	43.64	56.45	52.07	39.89	36.34	62.56	77.07
1984	2	39.23	36.51	33.69	28.39	47.63	34.90	45.40	65.94	62.45
1984	3	167.70	133.84	122.74	158.54	123.37	112.85	128.61	177.64	141.96
1984	4	100.10	104.91	99.54	97.54	71.07	62.68	50.56	92.10	67.92
1984	5	5.67	6.96	12.72	30.46	13.75	5.15	3.86	2.14	1.56
1984	6	0.30	0.87	4.26	7.43	6.34	1.52	3.35	0.96	0.26
1984	7	0.03	0.41	3.73	9.25	6.73	1.85	5.90	0.49	0.46
1984	8	0.37	0.74	4.46	18.20	8.95	10.12	7.22	20.21	26.24
1984	9	1.78	10.75	27.26	38.59	27.17	30.16	47.41	52.94	59.31
1984	10	40.12	43.54	63.68	81.37	80.41	83.04	76.57	91.39	81.19
1984	11	47.38	34.44	47.08	70.30	76.90	79.34	91.67	131.72	173.24
1984	12	27.99	46.78	60.69	70.89	82.43	81.13	98.04	232.83	274.91
1985	1	236.60	287.75	344.49	358.98	419.36	402.61	467.92	481.18	483.61
1985	2	101.11	96.33	97.97	88.11	57.12	32.55	44.14	67.77	79.06
1985	3	152.63	118.77	104.07	128.48	84.12	81.64	95.40	173.11	158.74
1985	4	172.09	96.91	48.59	47.27	25.47	13.87	14.62	23.32	22.94
1985	5	27.17	35.73	24.12	21.44	9.62	6.80	4.25	10.03	19.15
1985	6	20.75	25.79	23.88	22.35	6.82	1.16	1.90	0.68	1.43
1985	7	0.38	0.26	5.90	9.76	6.59	2.24	2.28	0.33	0.41
1985	8	0.21	0.92	4.78	9.33	10.38	3.59	5.22	4.39	2.11
1985	9	0.42	4.92	20.40	38.67	31.69	38.63	57.40	56.32	71.12
1985	10	44.82	80.40	125.60	123.34	120.90	96.93	113.23	127.09	91.18
1985	11	92.83	106.21	125.52	167.36	177.80	163.15	166.30	154.55	169.90
1985	12	203.50	280.46	306.26	305.30	343.91	371.34	318.84	318.22	280.73
1986	1	58.69	88.98	103.41	133.09	144.61	140.66	151.74	252.43	295.20
1986	2	126.37	131.37	115.92	75.58	70.23	53.92	59.20	127.40	198.50
1986	3	118.89	94.27	76.53	49.12	37.11	14.85	14.16	24.87	40.30
1986	4	40.75	62.63	68.42	55.90	27.07	32.94	27.68	32.74	29.83
1986	5	0.35	1.34	3.32	5.39	6.05	4.02	8.00	17.09	16.93
1986	6	0.25	0.11	4.14	3.66	7.16	2.91	4.62	2.52	2.26
1986	7	0.25	0.24	3.40	4.90	4.17	3.19	7.49	32.62	27.26
1986	8	0.34	3.61	10.46	25.36	21.33	9.45	10.61	31.14	41.96
1986	9	0.26	2.18	2.28	4.51	3.59	0.91	1.38	4.45	4.45
1986	10	45.89	50.74	78.93	79.98	74.17	61.33	52.13	33.97	17.42
1986	11	13.10	30.76	41.33	53.65	60.26	52.19	62.47	108.45	113.09
1986	12	70.42	77.25	118.15	123.41	139.11	158.70	170.87	243.98	257.62
1987	1	51.29	54.89	53.70	46.53	45.99	43.24	60.02	98.98	131.99
1987	2	23.73	18.64	13.77	22.77	28.65	13.46	34.99	51.19	50.56
1987	3	160.94	164.14	186.33	203.37	139.68	142.43	128.81	153.31	150.79
1987	4	22.53	62.13	65.76	81.36	47.78	38.87	37.87	112.24	108.86
1987	5	16.53	24.48	21.65	37.57	19.21	10.79	15.83	15.17	9.89
1987	6	0.65	1.44	3.22	2.75	2.51	1.02	0.80	2.82	2.96
1987	7	0.26	0.84	1.49	1.93	3.70	1.08	0.88	0.12	0.23
1987	8	0.09	0.11	0.93	0.44	0.71	1.09	0.76	0.20	0.77
1987	9	6.40	7.95	5.00	10.85	12.14	15.21	36.67	51.74	53.64
1987	10	3.93	12.43	11.43	20.25	21.24	23.14	19.50	61.05	86.58
1987	11	38.28	99.11	136.15	161.34	139.97	136.16	165.74	171.96	143.28
1987	12	62.82	99.19	122.96	147.58	193.73	222.52	239.81	365.45	351.64
1988	1	96.25	100.48	87.80	101.01	98.90	60.65	53.77	92.63	134.49
1988	2	60.24	83.54	69.99	72.48	72.17	42.26	60.12	130.41	172.63
1988	3	172.42	137.74	175.52	198.73	201.18	141.11	138.23	167.59	145.63
1988	4	106.41	65.27	57.47	67.25	44.05	55.18	38.20	79.79	102.81
1988	5	0.47	1.50	3.74	6.96	8.19	1.48	1.48	3.81	8.64
1988	6	1.30	0.73	3.66	4.52	7.62	1.74	4.32	2.16	5.27
1988	7	0.75	0.36	3.57	5.70	3.17	1.08	1.69	0.37	0.05
1988	8	0.09	0.09	2.15	3.97	6.45	1.27	2.13	0.76	0.24
1988	9	0.00	1.65	3.43	4.43	5.17	2.43	1.54	4.40	7.80
1988	10	21.91	29.57	53.09	60.56	75.02	50.10	58.67	84.37	106.30
1988	11	31.76	49.35	82.44	69.29	73.44	80.13	84.49	160.89	143.20
1988	12	164.40	211.66	203.36	202.21	228.22	217.52	231.13	207.68	242.69
1989	1	46.66	51.30	42.46	53.20	52.45	23.17	21.63	93.28	109.60
1989	2	45.20	58.08	70.35	62.95	61.44	51.49	61.54	122.12	159.18
1989	3	116.83	130.92	100.71	103.61	98.94	72.15	88.88	100.45	132.02
1989	4	9.52	29.39	27.71	30.18	24.92	14.06	11.08	31.99	24.75
1989	5	4.34	10.97	18.13	17.12	14.19	5.22	8.45	2.11	2.85
1989	6	1.56	9.38	14.43	24.22	34.07	23.62	26.44	24.20	21.94
1989	7	0.32	1.43	4.76	3.87	5.19	2.80	4.76	9.33	12.44
1989	8	0.20	0.27	3.02	4.27	2.97	2.14	3.31	4.73	11.53
1989	9	10.99	15.26	13.44	25.39	36.96	20.37	22.13	39.50	50.72
1989	10	20.39	16.98	26.31	43.36	54.47	46.97	69.91	94.73	93.10
1989	11	86.50	127.44	156.43	179.56	188.73	166.14	182.88	245.51	240.41
1989	12	323.31	382.46	427.83	435.68	531.28	529.63	497.72	517.43	519.41
1990	1	15.71	28.51	17.09	22.09	37.65	18.95	25.57	59.72	78.17
1990	2	96.16	111.70	116.59	129.19	138.07	160.24	146.80	128.31	129.78
1990	3	9.05	21.69	30.64	30.50	17.95	12.76	21.34	57.15	65.34
1990	4	21.96	16.37	16.75	14.76	9.04	6.93	16.47	21.77	19.77
1990	5	3.88	1.42	6.76	17.79	12.78	6.78	10.03	20.84	39.42
1990	6	0.56	0.31	5.66	7.31	5.04	2.19	3.16	1.51	0.87
1990	7	2.70	0.61	3.66	8.57	4.76	2.30	9.72	49.78	58.56
1990	8	0.10	0.12	2.31	6.56	9.31	2.67	14.01	34.55	30.81
1990	9	0.97	2.93	7.55	15.44	16.38	3.97	9.21	24.35	30.88
1990	10	26.75	46.30	64.46	75.79	71.04	60.01	58.44	60.53	50.61
1990	11	32.94	59.04	89.54	82.17	93.09	109.67	135.55	151.00	131.08
1990	12	51.14	75.89	91.46	105.97	121.98	89.61	131.23	119.84	105.90
1991	1	89.57	104.28	143.34	143.94	141.71	165.57	164.21	247.04	328.28
1991	2	59.61	100.49	70.36	61.98	68.43	51.26	71.80	159.18	173.82
1991	3	128.64	117.64	117.29	112.96	109.06	140.35	128.58	247.21	268.81
1991	4	41.36	55.62	43.80	49.11	40.76	33.32	24.85	37.04	42.14
1991	5	1.56	2.58	5.49	8.85	10.60	6.60	8.46	5.10	11.73
1991	6	0.39	0.55	3.88	12.07	7.62	2.90	7.63	1.26	0.45
1991	7	0.24	0.28	3.49	6.85	7.48	2.06	3.66	1.56	0.53
1991	8	0.44	0.41	2.53	4.38	6.49	1.83	2.77	1.58	0.19
1991	9	0.14	1.23	2.15	7.40	16.75	29.17	15.17	33.72	37.24
1991	10	0.33	3.12	4.86	15.43	16.98	13.62	42.48	55.30	54.53
1991	11	77.32	129.77	182.59	192.79	295.63	246.67	208.31	241.68	207.45
1991	12	39.26	96.21	120.60	135.49	141.62	147.31	177.83	220.09	228.91
1992	1	258.17	357.63	392.12	342.96	404.03	413.02	381.05	494.05	484.94
1992	2	114.96	149.34	180.32	232.09	245.10	223.75	205.84	251.74	251.25
1992	3	0.77	19.64	20.99	21.27	11.19	5.49	27.20	62.80	96.68
1992	4	29.11	34.32	26.32	27.30	26.24	26.84	27.00	57.21	65.05
1992	5	1.74	2.76	2.82	6.07	4.42	5.39	9.45	8.26	6.50
1992	6	0.00	2.40	14.05	15.70	12.28	8.36	6.89	2.18	0.96
1992	7	1.13	3.23	12.25	13.37	6.37	3.41	5.16	0.94	0.25
1992	8	0.00	0.17	1.49	3.22	3.68	3.19	10.04	13.02	1.66
1992	9	2.25	6.51	16.69	26.65	28.21	16.82	15.18	30.42	40.27
1992	10	9.22	42.18	59.10	63.60	74.47	98.55	128.21	153.22	184.70
1992	11	114.56	110.48	125.39	162.16	164.03	153.18	198.99	273.48	297.17
1992	12	36.18	122.81	170.11	215.21	254.21	251.71	320.33	330.99	305.27
1993	1	40.69	80.83	77.83	56.93	76.99	54.84	61.73	83.92	106.35
1993	2	12.33	62.04	78.59	78.49	63.30	53.38	63.19	167.36	147.29
1993	3	1.38	19.67	9.42	9.05	5.43	0.86	4.86	10.78	22.63
1993	4	30.83	51.28	49.62	43.83	30.45	31.06	40.96	48.53	56.82
1993	5	0.18	5.40	9.57	8.87	6.58	4.59	8.29	15.92	17.24
1993	6	0.00	0.12	3.02	4.91	3.45	0.62	3.26	4.14	9.21
1993	7	1.16	0.38	1.02	3.24	4.59	0.83	2.84	1.09	0.13
1993	8	0.00	0.45	4.25	3.45	2.14	0.16	1.80	8.00	13.23
1993	9	2.08	6.60	6.51	11.08	11.40	9.22	13.19	20.58	21.50
1993	10	8.59	34.91	54.69	38.01	32.89	37.81	28.78	52.57	66.78
1993	11	22.37	46.73	50.02	40.88	44.36	43.91	62.84	99.84	84.44
1993	12	20.13	54.71	101.39	124.58	119.61	133.50	164.26	289.02	358.66
1994	1	192.73	137.99	112.59	111.68	115.87	98.06	117.57	225.70	235.76
1994	2	111.45	175.56	120.66	80.80	77.10	51.78	37.52	48.16	47.34
1994	3	85.26	170.24	196.29	201.37	202.70	215.81	260.42	265.85	315.92
1994	4	14.15	60.32	69.46	93.19	83.14	69.55	60.11	52.73	25.94
1994	5	0.12	4.49	12.39	11.33	4.41	3.65	6.16	5.36	10.85
1994	6	0.00	3.36	10.75	12.29	14.44	6.07	14.01	12.59	6.24
1994	7	2.52	5.35	9.96	12.72	7.14	1.18	5.13	0.33	0.28
1994	8	4.26	0.98	0.57	2.66	3.21	0.68	2.05	0.47	0.01
1994	9	2.03	2.80	4.25	7.98	6.69	3.08	2.76	2.30	0.03
1994	10	3.79	10.20	14.00	17.19	24.23	20.26	27.89	41.79	51.90
1994	11	14.49	49.98	59.37	84.16	111.44	153.31	165.41	246.20	226.21
1994	12	28.48	42.67	66.01	59.36	57.36	59.62	75.79	135.05	185.75
1995	1	125.19	108.93	62.97	58.84	57.18	60.58	68.47	90.25	101.26
1995	2	221.61	157.63	117.98	157.05	122.46	108.50	94.94	133.07	147.54
1995	3	73.28	88.02	99.26	182.80	128.75	95.45	97.51	123.89	135.73
1995	4	56.43	77.95	78.70	87.06	78.47	53.36	60.78	59.97	51.55
1995	5	18.70	48.48	56.96	31.54	29.51	13.37	14.54	29.37	27.99
1995	6	0.00	0.26	3.17	6.00	4.96	0.63	1.75	0.65	0.31
1995	7	1.37	1.83	5.46	7.67	10.67	6.10	8.07	1.04	0.33
1995	8	0.00	0.28	2.01	3.16	3.41	0.20	1.13	0.57	0.01
1995	9	2.03	2.35	2.71	5.66	4.33	2.84	3.91	3.47	4.01
1995	10	23.49	37.54	43.35	65.06	67.80	74.16	75.48	88.03	91.87
1995	11	80.74	167.86	177.92	194.91	166.43	162.92	180.08	242.69	191.07
1995	12	56.71	133.76	177.82	275.21	267.97	280.75	325.65	298.37	290.87
1996	1	8.80	24.85	23.50	27.07	26.56	14.07	24.93	68.56	86.94
1996	2	55.13	71.86	61.42	67.94	52.85	51.78	55.36	63.12	98.45
1996	3	111.97	64.59	63.55	70.96	66.15	58.17	55.40	104.47	109.71
1996	4	54.90	82.65	71.42	60.28	43.30	17.07	35.42	58.92	64.48
1996	5	1.35	23.01	31.38	18.54	13.06	3.89	5.18	20.59	17.50
1996	6	0.00	3.26	9.10	8.46	5.32	0.51	1.21	0.68	0.13
1996	7	1.18	0.32	1.31	1.24	1.66	0.20	0.80	0.43	1.21
1996	8	0.05	0.97	4.52	9.17	6.04	2.48	5.76	3.50	3.23
1996	9	1.54	3.24	5.12	9.61	3.85	4.49	7.91	10.89	13.04
1996	10	1.57	30.83	47.01	57.43	88.05	98.43	90.99	92.80	75.89
1996	11	170.10	192.93	220.59	177.17	170.17	190.05	197.13	234.63	290.32
1996	12	29.00	54.39	67.76	104.60	78.40	77.50	144.90	192.33	216.92
1997	1	165.46	176.22	171.04	186.72	169.50	120.64	128.29	200.30	259.85
1997	2	38.93	71.52	88.18	117.53	107.46	72.83	77.92	108.63	103.27
1997	3	169.42	327.81	345.90	373.72	339.30	281.41	332.81	260.82	213.76
1997	4	54.20	73.45	98.61	135.58	98.12	68.76	65.38	83.74	67.70
1997	5	22.65	19.76	24.01	15.43	8.14	4.23	8.81	19.84	24.09
1997	6	1.29	1.51	7.50	11.99	10.79	8.14	13.51	31.91	27.74
1997	7	7.13	3.85	4.69	6.19	10.28	5.27	4.15	0.53	0.13
1997	8	0.06	0.40	2.33	4.04	2.43	0.39	1.21	0.72	0.69
1997	9	1.53	1.20	2.03	4.05	8.26	11.28	11.45	36.75	54.26
1997	10	28.40	95.84	92.37	67.08	57.21	59.73	78.86	68.96	56.17
1997	11	33.19	50.58	56.08	45.75	87.16	86.96	112.92	146.27	134.06
1997	12	35.00	65.52	85.90	95.26	98.67	84.32	122.71	213.09	259.32
1998	1	51.49	116.01	117.57	136.89	138.05	120.81	149.63	182.49	177.41
1998	2	23.79	101.95	112.03	108.99	110.89	120.05	109.72	146.49	179.48
1998	3	10.28	62.62	62.48	43.24	24.37	30.91	32.75	42.21	50.34
1998	4	0.19	8.71	10.80	10.37	10.66	8.82	13.05	30.62	26.59
1998	5	1.48	5.95	8.48	8.53	9.66	8.15	14.23	11.64	31.82
1998	6	0.00	0.55	3.54	4.34	6.89	0.65	2.27	0.86	0.12
1998	7	0.97	0.49	2.27	3.12	3.96	1.09	3.43	1.43	0.09
1998	8	0.16	1.68	4.15	2.96	3.41	0.67	2.97	2.70	9.09
1998	9	1.55	1.65	1.13	2.05	3.26	1.39	3.20	2.92	1.32
1998	10	1.51	13.76	28.62	40.57	36.60	39.88	53.13	111.08	91.97
1998	11	130.34	187.68	221.81	247.29	264.41	251.69	299.31	294.48	259.67
1998	12	60.35	105.80	114.29	118.20	136.22	168.90	198.37	216.49	227.89
1999	1	43.62	64.81	69.24	67.59	75.85	88.81	96.56	111.06	138.92
1999	2	75.26	82.02	90.78	129.64	124.85	102.88	95.78	145.19	154.69
1999	3	59.25	95.95	108.12	128.21	133.48	127.65	119.39	196.97	214.41
1999	4	1.74	7.61	12.48	24.18	23.80	12.83	17.21	17.39	17.37
1999	5	0.89	10.75	24.39	23.36	14.05	8.72	12.65	5.83	5.93
1999	6	0.00	0.26	5.92	11.39	7.04	0.92	1.06	0.64	0.24
1999	7	0.99	0.41	4.35	5.45	5.06	1.52	4.25	0.66	0.24
1999	8	0.30	2.63	6.71	18.24	14.15	5.00	2.72	0.62	0.08
1999	9	38.02	35.68	34.33	34.84	41.55	25.79	8.39	15.51	9.06
1999	10	24.06	55.18	95.14	113.08	104.97	69.23	66.84	80.03	90.74
1999	11	115.17	143.62	208.14	222.03	264.77	255.99	228.26	201.25	226.05
1999	12	141.98	153.02	183.67	215.88	203.85	203.89	215.48	262.73	254.13
2000	1	102.30	122.93	129.41	130.52	128.80	129.95	166.14	200.52	242.23
2000	2	178.33	188.83	168.49	125.73	111.37	62.23	88.02	139.22	156.44
2000	3	65.06	110.60	125.70	89.19	72.34	111.60	138.69	202.99	202.80
2000	4	39.44	68.23	72.09	76.32	47.65	19.41	13.22	14.62	19.49
2000	5	3.28	4.83	11.33	20.89	8.04	0.53	2.02	1.38	1.29
2000	6	0.16	8.59	13.91	8.75	6.01	0.65	1.54	0.65	0.42
2000	7	1.20	1.42	4.94	11.56	11.58	3.91	5.47	3.16	4.89
2000	8	0.06	0.22	2.35	4.58	3.43	0.68	2.64	15.79	22.94
2000	9	3.74	23.95	24.40	18.13	24.49	22.45	19.45	34.72	57.77
2000	10	1.40	14.39	24.91	35.81	34.27	25.70	28.74	50.93	45.97
2000	11	203.78	250.65	263.94	177.56	186.69	195.15	248.04	278.08	279.64
2000	12	176.75	245.95	257.37	242.98	306.25	337.93	344.96	240.27	222.13
2001	1	5.83	23.96	35.27	45.11	51.09	41.55	19.96	64.47	96.63
2001	2	103.48	71.87	50.58	26.78	34.06	24.50	33.69	63.00	45.51
2001	3	33.55	102.86	111.66	90.22	76.03	82.82	89.09	111.71	103.40
2001	4	1.94	27.32	36.21	23.77	25.93	14.24	10.23	16.44	13.48
2001	5	3.73	12.20	14.23	15.55	14.28	6.04	23.96	35.87	34.97
2001	6	5.21	3.53	9.93	20.40	10.58	2.53	4.79	5.24	3.50
2001	7	2.32	1.84	4.14	2.20	4.36	4.26	4.93	1.41	0.78
2001	8	0.86	1.81	6.72	15.80	8.02	3.44	3.83	11.55	27.77
2001	9	4.74	4.11	5.93	14.56	13.47	8.73	16.88	19.35	26.67
2001	10	1.28	47.75	67.02	94.97	88.63	75.31	100.03	122.40	90.75
2001	11	68.18	74.74	82.04	66.67	126.77	133.98	168.23	247.39	253.04
2001	12	51.75	105.24	125.51	117.57	119.54	122.68	207.76	215.31	287.46
2002	1	277.15	306.70	290.43	243.62	213.09	221.90	280.44	208.10	191.43
2002	2	17.58	88.93	110.92	113.68	120.79	131.02	135.79	191.01	220.00
2002	3	0.43	14.12	16.75	24.63	29.52	31.04	44.69	95.57	101.06
2002	4	3.89	29.75	34.48	32.03	25.03	21.00	15.60	13.78	21.07
2002	5	2.90	9.39	17.98	29.18	24.26	13.66	4.78	7.31	11.79
2002	6	0.00	0.28	4.46	9.03	10.02	6.11	6.58	1.30	0.30
2002	7	1.18	1.19	5.05	4.92	3.25	0.91	2.42	2.56	5.19
2002	8	0.15	1.78	3.87	4.42	6.20	4.06	3.99	2.17	1.46
2002	9	8.67	20.66	34.90	70.04	58.47	38.70	45.42	61.96	70.20
2002	10	2.44	4.97	11.62	21.76	24.46	24.66	45.15	30.12	24.80
2002	11	36.69	79.66	78.10	62.04	80.70	82.10	96.43	164.54	162.07
2002	12	118.10	148.80	159.26	158.55	202.22	241.68	315.22	348.19	300.54
2003	1	108.86	142.05	134.15	122.66	114.69	112.55	182.65	315.29	372.46
2003	2	13.91	50.07	74.41	47.31	24.57	17.04	11.45	54.40	55.55
2003	3	101.26	133.03	153.52	136.81	107.13	70.72	81.77	139.02	171.31
2003	4	3.74	14.10	26.90	36.63	32.38	36.35	26.07	27.95	22.49
2003	5	7.00	34.26	44.43	43.70	24.57	14.16	10.90	29.80	44.40
2003	6	0.00	0.75	9.58	21.27	8.03	1.02	2.44	1.09	0.21
2003	7	1.05	2.57	6.39	4.48	3.43	1.99	3.06	1.06	0.15
2003	8	0.17	4.48	12.11	27.10	32.73	19.96	7.36	15.99	28.35
2003	9	2.88	3.01	6.17	10.00	10.14	13.03	22.22	7.53	8.09
2003	10	2.39	8.27	13.25	22.21	28.69	12.13	18.64	57.10	70.04
2003	11	85.06	66.12	85.58	79.85	82.43	75.39	85.90	121.07	116.90
2003	12	8.16	31.26	36.52	37.18	60.48	80.95	114.45	182.62	196.83
2004	1	346.85	361.36	354.71	330.63	377.12	276.97	225.38	274.11	238.32
2004	2	151.74	156.36	157.12	107.09	138.91	153.01	189.22	292.09	355.14
2004	3	52.93	112.67	137.94	162.72	195.06	206.13	232.86	202.85	165.42
2004	4	1.95	16.43	18.55	20.96	21.35	28.05	40.75	94.92	127.23
2004	5	1.99	3.27	5.27	6.82	3.54	2.19	2.97	3.45	5.02
2004	6	0.00	0.25	3.64	5.49	6.13	3.17	10.30	11.38	6.35
2004	7	1.02	0.09	2.83	4.72	4.42	1.65	4.58	6.05	14.60
2004	8	0.01	0.19	0.87	0.85	1.58	0.26	0.68	1.71	0.99
2004	9	2.22	1.22	2.18	2.75	1.68	1.01	1.52	3.08	1.27
2004	10	32.88	28.87	35.49	43.75	64.04	77.39	86.44	56.54	31.01
2004	11	73.15	92.92	135.29	183.86	165.90	122.51	94.63	114.88	131.31
2004	12	7.71	25.67	36.72	52.76	70.50	70.48	127.71	293.84	322.00
2005	1	151.64	131.60	134.01	169.57	198.22	167.69	146.17	286.63	226.49
2005	2	119.79	156.92	187.92	251.75	230.06	161.00	160.62	170.39	182.13
2005	3	48.75	85.26	112.36	132.58	110.81	105.83	120.56	210.65	245.76
2005	4	66.02	106.22	108.48	81.70	53.46	29.38	23.98	17.76	18.31
2005	5	18.75	44.23	53.81	54.64	24.89	18.24	14.83	20.41	17.51
2005	6	2.67	0.87	6.31	15.16	10.97	9.01	6.06	4.55	4.61
2005	7	1.39	0.31	4.39	8.45	5.46	0.51	1.43	0.98	1.83
2005	8	0.22	2.56	6.42	14.17	9.37	3.48	3.53	1.32	2.17
2005	9	2.06	2.54	5.15	6.20	15.76	22.87	16.32	29.96	34.87
2005	10	2.29	5.96	9.37	16.21	22.70	26.30	25.35	28.44	15.25
2005	11	40.47	80.74	114.49	125.20	122.51	151.41	188.70	332.27	410.24
2005	12	54.95	90.49	124.08	185.81	190.21	150.17	214.99	292.88	299.11
2006	1	0.38	15.84	23.74	23.06	22.22	4.36	8.52	80.03	101.74
2006	2	115.84	123.89	119.98	90.27	96.42	74.06	43.84	79.25	86.31
2006	3	106.20	214.92	254.38	224.64	199.71	258.17	307.14	315.33	292.88
2006	4	61.58	161.41	192.38	182.11	123.62	80.32	76.97	118.70	99.57
2006	5	4.32	11.99	28.88	65.57	41.95	16.58	9.17	5.43	6.83
2006	6	0.00	0.25	3.67	3.10	7.89	11.16	7.31	1.91	2.17
2006	7	2.35	0.72	3.22	1.95	1.04	0.07	2.17	0.97	1.07
2006	8	0.09	1.94	3.17	1.00	0.33	3.39	8.55	7.01	3.60
2006	9	6.42	4.00	6.18	10.04	9.19	19.56	29.49	42.61	41.49
2006	10	39.92	66.23	92.93	142.09	129.85	114.59	115.04	148.73	161.73
2006	11	68.83	121.70	152.38	120.22	144.31	195.34	240.10	265.56	283.93
2006	12	11.55	66.57	96.16	85.36	98.05	125.29	155.22	279.15	356.50
2007	1	23.13	32.16	36.26	29.56	53.45	81.07	85.43	178.56	207.09
2007	2	283.88	307.76	307.38	298.90	253.27	301.19	329.29	296.73	243.96
2007	3	0.00	20.90	31.24	36.48	27.90	15.95	20.16	26.25	35.67
2007	4	39.62	28.61	32.01	66.09	38.49	16.60	21.02	50.71	45.89
2007	5	1.45	3.60	4.84	4.30	1.20	1.49	7.68	5.12	0.65
2007	6	0.00	0.36	5.03	12.54	8.81	1.85	2.54	1.45	1.64
2007	7	1.04	0.09	2.68	1.54	0.74	0.37	1.71	0.84	0.59
2007	8	0.04	0.64	3.07	4.12	4.06	3.65	4.26	0.53	0.34
2007	9	2.12	2.03	4.80	11.22	7.91	4.09	2.46	2.21	4.82
2007	10	14.23	24.81	7.83	16.20	17.04	10.50	8.12	4.75	1.45
2007	11	74.81	111.21	123.92	82.28	85.33	130.72	171.13	106.52	122.49
2007	12	87.19	63.88	67.37	129.04	204.16	169.49	109.42	126.63	152.30
2008	1	58.08	71.68	90.64	110.71	129.17	105.71	111.22	178.26	204.86
2008	2	251.01	151.24	109.12	116.62	107.53	69.83	77.70	149.89	209.15
2008	3	206.18	161.93	161.80	135.10	92.31	94.67	130.10	193.87	208.86
2008	4	96.69	123.49	132.36	135.28	100.42	64.04	72.36	100.20	87.20
2008	5	0.37	10.23	12.27	4.59	1.15	0.11	0.43	2.01	6.61
2008	6	0.03	0.22	5.52	12.95	10.50	4.23	4.36	1.53	1.21
2008	7	0.97	0.07	2.56	1.69	0.81	0.13	2.38	0.75	0.57
2008	8	0.01	0.57	2.62	2.44	2.16	0.16	0.59	0.49	0.90
2008	9	2.09	2.16	5.22	15.14	26.16	21.30	15.24	28.88	28.08
2008	10	1.84	3.52	4.58	9.25	8.39	8.84	9.73	8.92	3.47
2008	11	3.67	22.13	53.98	119.02	153.49	165.54	198.30	216.96	160.24
2008	12	51.88	146.93	183.17	148.59	143.43	138.31	198.31	313.19	329.90
2009	1	209.26	141.39	118.00	120.44	103.75	107.20	169.24	188.14	210.44
2009	2	118.50	90.54	74.10	64.62	66.28	52.79	49.15	96.24	115.99
2009	3	137.49	131.59	116.13	90.33	125.63	113.48	80.18	99.27	155.05
2009	4	171.20	179.93	188.93	181.10	127.17	104.55	107.51	114.34	93.17
2009	5	31.49	19.22	22.06	35.68	22.91	13.14	12.03	8.80	4.61
2009	6	0.54	17.41	30.11	27.95	14.46	6.25	9.25	6.79	10.28
2009	7	1.21	0.65	3.61	2.84	3.62	1.20	2.70	0.54	0.08
2009	8	0.12	1.15	2.82	1.65	1.89	2.14	12.98	28.49	25.79
2009	9	2.02	1.73	3.12	3.57	6.22	10.58	14.53	40.48	42.07
2009	10	144.83	139.24	155.97	214.78	210.75	192.65	200.12	226.28	229.91
2009	11	11.52	28.48	41.81	31.86	37.82	58.32	95.61	121.23	110.52
2009	12	50.03	101.12	122.08	113.15	146.55	158.93	156.10	280.25	339.27
2010	1	90.28	79.40	76.46	53.92	37.18	36.50	38.50	55.24	66.94
2010	2	40.42	55.60	55.99	35.81	31.14	28.35	39.54	46.77	59.12
2010	3	84.46	173.80	197.01	136.17	152.96	179.90	220.13	221.23	193.06
2010	4	63.89	110.62	130.32	133.90	99.31	54.90	42.97	71.40	79.54
2010	5	0.17	2.69	6.23	17.59	20.71	13.92	21.87	31.84	32.32
2010	6	3.18	0.70	1.97	0.93	0.15	1.25	2.61	1.45	3.80
2010	7	7.60	6.09	8.91	13.07	10.29	5.44	3.85	1.16	0.42
2010	8	0.01	0.31	1.86	0.84	1.71	2.30	1.48	0.44	0.33
2010	9	2.75	2.77	2.79	3.82	3.89	4.32	10.51	5.26	5.53
2010	10	37.20	51.34	79.15	115.96	99.81	53.89	39.20	108.07	87.03
2010	11	9.55	40.07	69.23	95.52	140.67	222.31	281.11	270.82	236.71
2010	12	166.61	224.48	222.27	132.85	116.71	163.83	212.28	271.20	303.84
2011	1	29.90	73.13	106.95	125.53	105.64	72.20	96.47	191.05	183.22
2011	2	94.72	127.93	126.80	82.62	88.68	94.34	73.91	47.38	52.89
2011	3	216.27	240.15	224.74	170.12	151.88	210.25	270.28	310.96	374.51
2011	4	19.22	45.16	58.46	54.70	45.23	43.24	45.44	56.24	46.80
2011	5	2.33	4.26	10.37	21.12	13.62	4.71	5.08	4.58	1.75
2011	6	0.00	0.19	1.49	2.68	2.26	0.66	1.85	1.64	2.01
2011	7	1.51	0.23	2.24	2.01	2.08	1.77	2.89	0.74	0.09
2011	8	0.50	0.52	3.56	6.66	4.23	0.21	1.25	0.46	0.29
2011	9	1.84	1.61	1.27	1.05	0.40	0.84	1.16	1.64	0.52
2011	10	55.83	52.53	59.23	87.51	89.35	87.52	108.60	107.99	119.49
2011	11	61.45	72.79	98.55	125.89	127.79	121.47	137.42	179.71	184.54
2011	12	15.36	79.81	121.71	139.05	177.71	172.24	179.25	341.46	437.63
2012	1	41.57	49.52	50.24	47.75	57.65	66.94	91.73	180.26	225.44
2012	2	47.14	49.36	58.05	67.10	55.25	34.21	30.71	23.74	35.29
2012	3	4.68	41.65	51.93	36.13	28.40	22.15	36.44	77.34	118.22
2012	4	0.04	7.57	8.62	8.35	2.46	1.88	1.06	16.83	19.60
2012	5	0.14	2.60	5.93	20.50	22.10	10.68	14.64	19.49	19.28
2012	6	0.00	0.18	3.32	10.27	7.83	2.31	2.71	6.92	13.83
2012	7	0.93	0.06	1.76	2.04	3.45	2.05	1.45	1.35	0.70
2012	8	0.06	1.88	3.60	2.55	4.75	8.00	8.84	1.91	0.84
2012	9	1.83	1.57	1.10	1.03	0.11	0.85	3.03	8.45	8.06
2012	10	1.54	4.10	7.74	27.46	23.07	13.78	13.70	25.47	14.19
2012	11	88.60	131.16	168.57	211.21	309.88	370.57	347.68	313.18	323.17
2012	12	9.19	29.98	30.80	8.63	11.17	14.97	19.44	65.18	116.55
2013	1	48.77	135.34	199.62	213.82	184.12	170.93	195.05	288.36	275.34
2013	2	2.67	16.54	22.78	27.09	23.00	23.33	29.98	49.35	40.13
2013	3	47.22	47.79	52.12	59.51	72.06	78.60	88.20	156.53	196.12
2013	4	66.11	74.86	68.23	48.28	39.45	56.32	71.54	95.45	111.77
2013	5	0.06	1.66	3.49	9.68	9.86	2.27	9.16	13.09	10.10
2013	6	0.06	0.18	6.21	21.46	19.88	6.45	8.66	6.98	10.38
2013	7	4.46	7.68	10.27	6.15	4.49	0.80	3.96	1.23	0.56
2013	8	0.45	0.91	3.96	12.15	7.78	3.20	6.08	2.60	0.31
2013	9	1.40	1.00	3.90	8.23	6.00	4.30	6.44	36.23	26.07
2013	10	13.16	20.83	29.28	52.42	63.28	46.91	57.65	58.46	27.12
2013	11	65.86	110.53	138.95	128.54	133.28	101.70	156.47	184.23	184.50
2013	12	196.74	251.28	274.94	225.37	239.04	284.34	321.87	363.87	450.96
2014	1	1.81	13.96	20.96	16.28	22.24	17.29	21.42	45.88	61.15
2014	2	71.13	58.01	58.56	65.64	58.33	48.73	36.98	64.72	54.63
2014	3	41.57	61.90	74.00	92.00	97.07	81.05	71.13	114.57	123.35
2014	4	161.60	118.48	103.73	70.53	57.48	45.84	27.10	55.82	69.76
2014	5	3.33	14.40	16.98	11.46	9.96	4.67	4.73	3.72	1.35
2014	6	0.00	1.10	4.32	4.06	6.84	5.57	9.05	5.77	6.26
2014	7	8.00	4.47	5.37	2.42	4.02	1.86	6.87	2.97	14.33
2014	8	0.08	0.12	1.67	0.61	1.59	0.32	0.95	0.90	0.64
2014	9	2.54	1.13	3.75	4.29	3.03	1.84	1.68	3.34	3.67
2014	10	1.05	16.92	23.99	40.85	54.46	55.33	54.84	50.05	41.24
2014	11	72.30	128.10	156.88	189.19	185.81	159.51	180.75	198.67	245.37
2014	12	101.92	112.46	133.29	135.55	155.45	175.24	144.85	166.83	145.72
2015	1	0.63	35.13	58.31	49.06	29.49	9.74	5.79	28.20	60.64
2015	2	49.69	99.96	117.35	115.54	136.24	134.84	139.61	150.07	183.67
2015	3	4.78	23.88	45.73	79.23	70.59	40.34	70.20	143.99	186.26
2015	4	77.34	102.31	109.75	133.50	152.10	96.26	52.74	74.82	64.95
2015	5	1.28	9.47	14.77	29.08	26.50	17.67	13.56	13.99	22.62
2015	6	0.00	2.81	8.51	15.85	9.75	4.85	10.96	1.64	2.61
2015	7	2.38	1.77	4.95	6.54	5.11	1.59	4.13	1.58	0.14
2015	8	0.28	3.98	5.58	6.09	7.09	5.47	4.88	1.18	1.11
2015	9	1.02	0.60	1.63	1.18	1.95	1.06	0.87	11.85	16.39
2015	10	3.03	14.34	20.06	14.78	16.16	14.90	21.91	19.86	7.20
2015	11	14.89	55.66	85.16	70.70	76.45	90.06	121.97	168.62	149.91
2015	12	0.00	11.72	17.61	4.98	7.65	19.19	42.97	68.64	115.57
2016	1	346.31	461.99	497.36	479.66	451.67	456.45	388.04	444.33	407.05
2016	2	35.90	30.43	22.88	11.93	23.18	17.02	10.66	34.64	52.77
2016	3	1.25	11.70	24.52	25.69	12.47	13.62	37.99	97.13	117.70
2016	4	0.00	7.61	11.85	9.98	5.26	5.04	3.55	17.03	20.55
2016	5	3.87	4.09	4.73	2.33	2.68	0.87	0.74	3.00	5.13
2016	6	0.00	0.32	2.61	3.36	4.57	1.48	8.16	3.18	1.18
2016	7	0.91	0.02	2.09	2.54	3.66	2.02	5.03	1.32	0.84
2016	8	0.09	3.47	6.66	9.28	5.89	3.18	3.53	2.75	1.58
2016	9	13.32	16.77	18.75	12.00	13.22	12.15	17.09	24.96	13.08
2016	10	12.18	25.83	45.99	80.69	50.97	43.07	70.72	90.38	37.81
2016	11	81.89	91.73	104.72	101.47	162.21	209.07	196.16	217.04	257.68
2016	12	6.82	62.05	78.77	39.92	58.16	79.91	109.97	114.48	154.57
