# Supplementary material for: The dependence of hydropower planning in relation to the influence of climate in Northeast Brazil
Source: PLoS One. 2022 Jan 25;17(1):e0259951. doi: 10.1371/journal.pone.0259951 (PMC8789118; doi:10.1371/journal.pone.0259951)
Supplement: S6 Text — (TXT) [file pone.0259951.s020.txt]

Ano	M�s	REMANSO	BARRA	IRECE	PETRO	S.BONF	M.CHAP	JACOB	B.J.L	JANUA	PIRAP	POMP	B.DES	BAMB	CABRO	P. AF	CARINH	total
1961	1	156.00	na	na	na	na	na	103.20	na	222.80	177.00	na	na	387.80	83.70	na	na	1130.50
1961	2	51.70	na	na	na	na	42.40	2.20	na	46.50	40.50	na	na	238.00	76.50	na	na	497.80
1961	3	64.10	na	na	na	na	26.80	31.70	na	45.50	34.00	na	na	123.40	100.70	na	na	426.20
1961	4	0.00	na	na	na	na	34.70	21.30	na	48.70	16.00	na	na	1.00	0.00	na	na	121.70
1961	5	0.00	na	na	na	na	7.10	3.40	na	8.30	15.00	na	na	88.20	3.40	na	na	125.40
1961	6	3.00	na	na	na	na	na	38.60	na	0.20	3.00	na	na	5.80	9.80	na	na	60.40
1961	7	0.00	na	na	na	na	na	29.30	na	0.00	0.00	na	na	0.00	4.00	na	na	33.30
1961	8	0.00	na	na	na	na	na	17.70	na	0.00	0.00	na	na	0.60	0.00	na	na	18.30
1961	9	0.00	na	na	na	na	na	0.00	na	0.00	0.00	na	na	0.20	0.00	na	na	0.20
1961	10	20.80	na	na	na	na	9.50	6.60	na	18.20	29.80	na	na	81.20	0.00	na	na	166.10
1961	11	0.00	na	na	na	na	0.00	3.00	na	23.60	37.90	na	na	254.80	0.00	na	na	319.30
1961	12	35.00	na	na	na	na	82.80	79.40	na	na	132.10	na	na	284.20	0.00	na	na	613.50
1962	1	177.70	na	na	na	na	48.70	94.60	na	230.70	18.00	na	na	283.80	144.60	141.30	na	1139.40
1962	2	41.90	na	na	na	na	28.90	46.20	na	20.80	83.80	na	na	154.40	89.60	21.80	na	487.40
1962	3	113.60	na	na	na	na	128.20	85.60	na	12.10	79.70	na	na	176.80	37.80	16.10	na	649.90
1962	4	50.90	na	na	na	na	57.50	120.90	na	22.90	36.00	na	na	24.80	15.00	14.70	na	342.70
1962	5	3.00	na	na	na	na	10.10	18.50	na	69.60	1.00	na	na	17.00	63.80	131.20	na	314.20
1962	6	11.70	na	na	na	na	23.20	6.40	na	0.00	0.00	na	na	43.00	17.30	91.10	na	192.70
1962	7	0.00	na	na	na	na	14.50	14.50	na	0.00	2.00	na	na	4.60	20.10	48.10	na	103.80
1962	8	0.00	na	na	na	na	15.10	48.80	na	0.00	2.00	na	na	na	0.00	16.70	na	82.60
1962	9	0.00	na	na	na	na	4.90	9.80	na	11.70	24.00	na	na	74.80	0.00	29.00	na	154.20
1962	10	31.50	na	na	na	na	6.60	13.20	na	0.00	93.50	na	na	212.60	0.00	3.10	na	360.50
1962	11	136.90	na	na	na	na	101.20	170.90	na	123.80	55.50	na	na	140.60	na	48.70	na	777.60
1962	12	122.90	na	na	32.30	na	91.50	118.30	na	166.70	318.80	na	na	646.00	na	48.30	na	1544.80
1963	1	31.50	na	na	82.00	na	49.60	90.70	na	99.60	73.50	na	na	132.20	na	0.00	na	559.10
1963	2	145.00	na	na	61.00	na	123.50	60.90	na	54.00	89.50	na	na	255.80	71.20	69.80	na	930.70
1963	3	148.40	na	na	6.50	na	5.00	11.30	na	0.10	0.00	na	na	17.40	39.40	112.00	na	340.10
1963	4	50.80	na	na	51.30	na	56.90	97.00	na	1.30	7.00	na	na	na	30.70	38.30	na	333.30
1963	5	0.00	na	na	0.00	na	29.00	45.30	na	29.50	0.00	na	na	19.80	34.60	102.60	na	260.80
1963	6	1.00	na	na	0.00	na	5.70	17.90	na	0.00	0.00	na	na	0.00	8.30	40.70	na	73.60
1963	7	0.00	na	na	1.80	na	17.10	11.60	na	na	0.00	na	na	0.00	2.30	29.70	na	62.50
1963	8	0.00	na	na	0.00	na	13.80	36.60	na	0.00	0.00	na	na	na	0.00	18.90	na	69.30
1963	9	0.00	na	na	0.00	na	3.30	13.30	na	0.00	0.00	na	na	na	0.00	13.30	na	29.90
1963	10	35.60	na	na	4.40	na	2.50	0.00	na	0.00	5.00	na	na	na	14.00	0.00	na	61.50
1963	11	97.90	na	na	39.30	na	182.70	117.10	na	75.20	na	na	na	na	0.00	30.00	na	542.20
1963	12	306.70	na	na	76.60	na	276.90	214.80	na	0.00	99.00	na	na	na	237.80	178.00	na	1389.80
1964	1	261.40	na	na	243.70	na	299.20	262.40	na	322.70	326.50	na	na	na	35.90	188.50	na	1940.30
1964	2	279.90	na	na	307.90	na	141.00	192.00	na	169.50	107.50	na	na	na	108.40	193.20	na	1499.40
1964	3	46.90	na	na	64.60	na	59.20	234.80	na	26.00	85.50	na	na	na	33.70	90.40	na	641.10
1964	4	91.80	na	na	104.90	na	89.00	150.00	na	3.80	23.50	na	na	na	151.60	70.00	na	684.60
1964	5	16.10	na	na	6.50	na	37.50	88.30	na	19.40	na	na	na	na	167.70	86.40	na	421.90
1964	6	2.10	na	na	3.40	na	39.60	46.50	na	0.00	0.00	na	na	na	37.50	73.00	na	202.10
1964	7	0.00	na	na	1.00	na	13.90	25.70	na	2.40	5.30	na	na	na	28.70	37.40	na	114.40
1964	8	0.00	na	na	4.70	na	40.80	89.60	na	0.00	0.00	na	na	na	11.20	33.40	na	179.70
1964	9	0.00	na	na	3.40	na	26.40	61.40	na	0.00	3.00	na	na	na	1.80	23.00	na	119.00
1964	10	39.60	na	na	9.60	na	57.70	5.10	na	111.90	153.50	na	na	na	30.20	20.00	na	427.60
1964	11	45.30	na	na	119.70	na	157.30	114.60	na	314.10	191.50	na	na	na	18.80	0.00	na	961.30
1964	12	56.30	na	na	75.00	na	93.10	26.50	na	na	152.30	na	na	na	10.70	23.80	na	437.70
1965	1	38.70	na	na	27.10	na	14.40	16.50	na	110.20	116.50	na	na	na	34.50	32.70	na	390.60
1965	2	38.60	na	na	29.40	na	118.70	6.60	na	159.60	130.00	na	na	na	17.90	69.70	na	570.50
1965	3	270.10	na	na	127.90	na	11.70	45.00	na	103.30	87.00	na	na	na	182.10	202.90	na	1030.00
1965	4	209.30	na	na	137.10	na	137.40	237.10	na	32.20	10.30	na	na	na	183.30	80.20	na	1026.90
1965	5	0.00	na	na	na	na	29.90	21.60	na	0.00	5.00	na	na	na	4.00	9.90	na	70.40
1965	6	0.00	na	na	na	na	49.80	60.80	na	0.00	2.00	na	na	na	9.00	13.70	na	135.30
1965	7	0.00	na	na	na	na	35.60	49.80	na	0.00	na	na	na	na	7.40	29.90	na	122.70
1965	8	0.00	na	na	na	na	18.60	37.00	na	na	0.00	na	na	na	0.00	31.00	na	86.60
1965	9	0.00	na	na	na	na	10.50	39.90	na	5.20	33.00	na	na	na	9.00	11.50	na	109.10
1965	10	31.90	na	na	na	na	48.60	58.30	na	157.00	324.00	na	na	na	6.70	0.00	na	626.50
1965	11	60.50	na	na	na	na	105.10	143.00	na	225.70	167.70	na	na	na	31.90	1.80	na	735.70
1965	12	83.10	na	na	na	na	na	9.30	na	82.00	59.00	na	na	na	28.70	7.00	na	269.10
1966	1	107.40	na	na	na	na	73.10	83.20	na	244.20	337.00	na	na	na	35.20	62.80	na	942.90
1966	2	103.80	na	na	na	na	205.90	199.70	na	99.70	126.50	na	na	na	117.60	56.20	na	909.40
1966	3	86.60	na	na	na	na	37.70	31.80	na	79.20	79.50	na	na	na	105.70	14.80	na	435.30
1966	4	209.20	na	na	na	na	149.00	184.00	na	51.20	124.00	na	na	na	200.90	270.00	na	1188.30
1966	5	1.30	na	na	na	na	18.30	39.00	na	19.30	9.50	na	na	na	5.20	57.80	na	150.40
1966	6	0.00	na	na	na	na	35.70	105.80	na	0.00	0.00	na	na	na	27.90	83.10	na	252.50
1966	7	0.00	na	na	na	na	56.30	94.20	na	na	0.00	na	na	na	3.70	71.30	na	225.50
1966	8	0.00	na	na	na	na	16.10	38.20	na	0.00	0.00	na	na	na	5.20	19.00	na	78.50
1966	9	0.00	na	na	na	na	9.00	27.50	na	46.90	22.00	na	na	na	4.80	28.90	na	139.10
1966	10	0.00	na	na	na	na	54.00	114.60	na	na	53.00	na	na	na	0.00	0.40	na	222.00
1966	11	126.40	na	na	na	na	58.30	137.90	na	na	74.80	na	na	na	81.80	85.90	na	565.10
1966	12	100.50	na	na	na	na	109.20	156.50	na	na	na	na	na	na	131.10	101.90	na	599.20
1967	1	65.10	na	na	na	na	47.00	8.80	na	na	94.50	na	na	na	175.70	0.00	na	391.10
1967	2	59.80	na	na	na	na	29.50	66.80	na	26.00	128.00	na	na	na	87.90	80.30	na	478.30
1967	3	151.20	na	na	na	na	61.10	134.90	na	117.80	123.00	na	na	na	274.70	112.80	na	975.50
1967	4	207.30	na	na	na	na	90.30	49.80	na	81.90	125.00	na	na	na	182.70	92.50	na	829.50
1967	5	14.50	na	na	na	na	4.50	48.90	na	0.00	2.00	na	na	na	62.00	103.60	na	235.50
1967	6	3.10	na	na	na	na	55.40	138.50	na	0.00	0.00	na	na	na	10.00	44.60	na	251.60
1967	7	2.00	na	na	na	na	34.90	45.90	na	na	0.00	na	na	na	5.80	45.40	na	134.00
1967	8	0.00	na	na	na	na	19.90	57.30	na	na	0.00	na	na	na	7.40	27.30	na	111.90
1967	9	0.00	na	na	na	na	na	27.20	na	na	na	na	na	na	33.00	na	na	60.20
1967	10	6.60	na	na	na	na	na	na	na	1.50	38.00	na	na	na	0.80	4.10	na	51.00
1967	11	129.70	na	na	na	na	na	na	na	223.20	222.00	na	na	na	67.40	11.40	na	653.70
1967	12	243.10	na	na	na	na	na	261.00	na	358.20	322.00	na	na	na	195.60	134.80	na	1514.70
1968	1	5.90	na	na	na	na	21.40	70.30	na	7.50	70.00	na	na	na	0.20	1.40	na	176.70
1968	2	177.50	na	na	na	na	120.40	109.30	na	202.30	201.00	na	na	na	112.10	na	na	922.60
1968	3	122.70	na	na	na	na	108.50	184.80	na	114.90	12.00	na	na	na	210.20	6.00	na	759.10
1968	4	12.40	na	na	na	na	na	20.20	na	na	39.00	na	na	na	52.00	69.00	na	192.60
1968	5	0.00	na	na	na	na	22.60	29.20	na	0.00	11.00	na	na	na	22.10	106.50	na	191.40
1968	6	5.40	na	na	na	na	29.40	56.60	na	0.00	na	na	na	na	5.40	62.30	na	159.10
1968	7	0.00	na	na	na	na	21.30	5.20	na	0.00	0.00	na	na	na	10.50	63.80	na	100.80
1968	8	0.00	na	na	na	na	14.90	10.60	na	1.50	11.00	na	na	na	0.70	15.00	na	53.70
1968	9	0.00	na	na	na	na	10.80	9.70	na	0.50	19.00	na	na	na	na	7.20	na	47.20
1968	10	29.80	na	na	na	na	103.20	46.30	na	72.30	183.00	na	na	na	18.20	22.10	na	474.90
1968	11	208.20	na	na	na	na	174.30	105.40	na	193.30	170.90	na	na	na	43.40	24.40	na	919.90
1968	12	148.00	na	na	na	na	54.70	152.30	na	116.30	127.10	na	na	na	0.00	32.90	na	631.30
1969	1	187.20	na	na	na	na	98.30	176.70	na	0.00	115.60	na	na	na	28.80	40.90	na	647.50
1969	2	60.90	na	na	na	na	130.60	126.40	na	65.80	47.30	na	na	na	83.20	57.50	na	571.70
1969	3	235.00	na	na	na	na	294.10	349.50	na	na	96.50	na	na	na	161.90	224.80	na	1361.80
1969	4	0.00	na	na	na	na	26.70	na	na	na	25.00	na	na	na	29.50	20.40	na	101.60
1969	5	9.20	na	na	na	na	31.50	na	na	na	9.00	na	na	na	9.80	95.70	na	155.20
1969	6	3.50	na	na	na	na	48.30	na	na	na	0.00	na	na	na	47.10	73.80	na	172.70
1969	7	0.00	na	na	na	na	35.20	29.20	na	na	0.00	na	na	na	31.70	137.10	na	233.20
1969	8	0.00	na	na	na	na	13.30	28.20	na	na	0.00	na	na	na	1.80	16.20	na	59.50
1969	9	0.00	na	na	na	na	3.60	27.20	0.60	na	9.00	na	na	na	0.00	0.20	na	40.60
1969	10	5.50	na	na	na	na	3.70	1.00	28.50	na	54.00	na	na	na	0.00	0.30	na	93.00
1969	11	100.30	na	na	na	na	34.40	4.30	73.40	na	na	na	na	na	na	2.20	na	214.60
1969	12	154.20	na	na	na	na	170.90	223.80	350.80	na	373.00	na	na	na	46.20	28.20	na	1347.10
1970	1	151.50	na	na	na	na	168.10	300.90	192.80	na	359.00	na	na	na	199.80	111.80	na	1483.90
1970	2	15.20	na	na	na	na	28.30	60.40	133.40	na	75.00	na	na	na	22.60	5.80	na	340.70
1970	3	118.60	na	na	na	na	28.10	105.20	69.80	na	18.80	na	na	na	59.00	61.60	na	461.10
1970	4	0.60	na	na	na	na	41.70	10.10	44.80	na	25.00	na	na	na	0.10	4.00	na	126.30
1970	5	0.00	na	na	na	na	na	40.70	0.00	na	0.00	na	na	na	0.00	1.50	na	42.20
1970	6	0.00	na	na	na	na	na	39.80	0.00	na	0.00	na	na	na	2.90	27.80	na	70.50
1970	7	0.00	na	na	na	na	na	111.70	0.00	na	1.00	na	na	na	4.50	45.00	na	162.20
1970	8	1.10	na	na	na	na	na	44.70	0.00	na	0.00	na	na	na	2.30	21.90	na	70.00
1970	9	0.00	na	na	na	na	na	2.40	3.80	na	8.90	na	na	na	0.40	8.10	na	23.60
1970	10	175.90	na	na	84.90	na	na	93.70	151.40	na	65.30	na	na	na	21.30	36.00	na	628.50
1970	11	62.00	na	na	76.70	na	na	92.30	229.30	na	181.00	na	na	na	82.70	50.10	na	774.10
1970	12	44.90	na	na	35.70	na	na	19.20	118.80	na	44.00	na	na	na	na	0.00	na	262.60
1971	1	na	na	na	40.70	na	na	na	na	na	na	na	na	na	na	na	na	40.70
1971	2	na	na	na	79.60	na	na	na	na	na	na	na	na	na	81.20	na	na	160.80
1971	3	na	na	na	115.60	na	na	na	na	na	na	na	na	na	na	na	na	115.60
1971	4	na	na	na	168.50	na	na	na	na	na	na	na	na	na	0.00	na	na	168.50
1971	5	na	na	na	1.90	na	na	na	na	na	na	na	na	na	na	na	na	1.90
1971	6	na	na	na	2.50	na	na	na	na	na	na	na	na	na	20.30	na	na	22.80
1971	7	na	na	na	5.40	na	na	na	na	na	na	na	na	na	4.80	na	na	10.20
1971	8	na	na	na	6.10	na	na	na	na	na	na	na	na	na	9.70	na	na	15.80
1971	9	na	na	na	11.50	na	na	na	na	na	na	na	na	50.10	4.50	na	na	66.10
1971	10	na	na	na	13.70	na	na	na	na	na	na	na	na	91.00	2.70	na	na	107.40
1971	11	na	na	na	35.10	na	na	na	na	na	na	na	na	156.60	6.50	na	na	198.20
1971	12	na	na	na	50.00	na	na	na	na	na	na	na	na	457.40	4.30	na	na	511.70
1972	1	na	na	na	77.90	na	na	na	na	na	na	na	na	144.20	na	na	na	222.10
1972	2	na	na	na	80.80	na	na	na	na	na	na	na	na	142.60	na	na	na	223.40
1972	3	na	na	na	207.40	na	na	na	na	na	na	na	na	186.10	na	na	na	393.50
1972	4	na	na	na	35.30	na	na	na	na	na	na	na	na	199.60	na	na	na	234.90
1972	5	na	na	na	6.00	na	na	na	na	na	na	na	na	15.40	na	na	na	21.40
1972	6	na	na	na	11.90	na	na	na	na	na	na	na	na	0.00	na	na	na	11.90
1972	7	na	na	na	5.10	na	na	na	na	na	na	na	na	41.40	na	na	na	46.50
1972	8	na	na	na	5.90	na	na	na	na	na	na	na	na	13.20	na	na	na	19.10
1972	9	na	na	na	0.60	na	na	na	na	na	na	na	na	80.70	na	na	na	81.30
1972	10	na	na	na	0.40	na	na	na	na	na	na	na	na	222.70	na	na	na	223.10
1972	11	na	na	na	5.90	na	na	na	na	na	na	na	na	273.70	na	na	na	279.60
1972	12	na	na	na	140.00	na	na	na	na	na	na	na	na	196.40	na	na	na	336.40
1973	1	42.00	na	47.10	10.30	na	na	50.30	82.80	na	na	177.30	na	224.00	50.30	115.90	na	800.00
1973	2	44.10	na	3.10	15.00	na	na	22.10	34.70	na	na	138.10	na	183.90	28.40	0.20	na	469.60
1973	3	179.70	na	175.10	258.20	na	na	188.70	112.20	na	na	240.20	na	269.30	190.90	42.30	na	1656.60
1973	4	52.20	na	39.90	103.20	na	na	145.00	54.50	na	na	8.00	na	79.30	51.40	80.10	na	613.60
1973	5	59.40	na	16.40	40.30	na	na	81.00	15.90	na	na	47.40	na	48.90	4.10	58.10	na	371.50
1973	6	3.40	na	10.60	6.50	na	na	1.30	0.00	na	na	24.00	na	18.60	22.70	37.60	na	124.70
1973	7	0.00	na	27.30	22.50	na	na	58.20	0.00	na	na	0.50	na	0.60	10.50	54.90	na	174.50
1973	8	0.00	na	0.10	2.70	na	na	0.00	0.00	na	na	3.00	na	0.00	0.00	22.80	na	28.60
1973	9	0.00	na	0.40	12.70	na	na	65.60	3.90	na	na	10.00	na	41.20	0.40	48.90	na	183.10
1973	10	43.10	na	138.70	127.40	na	na	130.70	105.00	na	na	216.00	na	186.80	47.30	51.80	na	1046.80
1973	11	36.50	na	141.20	13.40	na	na	30.40	138.10	na	na	242.30	na	163.50	1.90	1.60	na	768.90
1973	12	72.50	na	29.30	43.30	na	na	16.70	117.90	na	na	36.00	na	262.20	36.00	1.10	na	615.00
1974	1	71.30	na	28.80	57.20	na	na	107.00	138.50	na	na	95.10	na	261.30	124.00	74.70	na	957.90
1974	2	50.00	na	51.20	125.60	na	na	130.80	41.70	na	na	61.00	na	93.20	268.80	80.20	na	902.50
1974	3	190.60	na	217.20	166.30	na	na	343.60	235.10	na	na	123.00	na	95.70	235.30	227.10	na	1833.90
1974	4	234.40	na	87.10	296.50	na	na	225.20	37.00	na	na	na	na	74.10	192.70	158.30	na	1305.30
1974	5	6.50	na	16.60	43.40	na	na	85.50	6.70	na	na	na	na	63.00	31.30	65.90	na	318.90
1974	6	9.40	na	0.20	3.80	na	na	48.50	6.70	na	na	17.00	na	37.00	10.60	22.50	na	155.70
1974	7	0.00	na	1.40	5.70	na	na	51.90	0.00	na	na	0.00	na	0.00	9.80	62.20	na	131.00
1974	8	6.70	na	0.00	0.70	na	na	47.40	1.40	na	na	0.00	na	7.60	3.70	33.80	na	101.30
1974	9	0.00	na	0.00	1.30	na	na	36.00	0.00	na	na	0.00	na	12.60	1.30	6.20	na	57.40
1974	10	14.80	na	22.30	44.30	na	na	0.00	98.10	na	na	163.00	na	179.90	20.30	51.70	na	594.40
1974	11	111.30	na	158.40	19.10	na	na	123.90	235.90	na	na	67.50	na	118.60	30.20	80.30	na	945.20
1974	12	156.10	na	110.50	60.60	na	na	151.80	140.40	na	na	371.80	na	354.10	48.80	29.00	na	1423.10
1975	1	97.50	na	121.50	95.40	na	na	113.70	129.00	na	na	389.50	na	191.30	65.50	48.40	na	1251.80
1975	2	178.90	na	52.20	46.40	na	na	68.50	35.80	na	na	197.50	na	257.10	118.50	41.10	na	996.00
1975	3	223.40	na	83.00	241.80	na	na	73.90	92.30	na	na	26.00	na	20.90	150.00	24.90	na	936.20
1975	4	57.50	na	115.30	41.50	na	na	4.20	180.60	na	na	128.00	na	192.20	121.90	144.40	na	985.60
1975	5	6.80	na	0.00	4.00	na	na	16.20	3.80	na	na	10.00	na	54.80	32.50	122.70	na	250.80
1975	6	0.00	na	0.90	6.90	na	na	70.80	0.00	na	na	3.00	na	0.80	52.60	84.80	na	219.80
1975	7	na	na	2.80	29.80	na	na	70.90	0.00	na	na	22.00	na	35.20	54.70	113.10	na	328.50
1975	8	na	na	2.40	1.20	na	na	123.60	11.40	na	na	0.00	na	0.00	6.10	22.50	na	167.20
1975	9	na	na	4.20	1.90	na	na	79.40	6.60	0.00	na	33.50	na	14.90	0.10	22.90	na	163.50
1975	10	na	na	47.40	45.60	na	na	32.30	108.30	114.90	na	116.50	na	78.40	0.00	0.00	na	543.40
1975	11	na	na	18.40	14.70	na	na	10.80	121.50	152.20	na	219.50	na	403.60	13.80	0.00	na	954.50
1975	12	na	na	39.50	22.50	na	na	88.30	40.20	145.40	na	95.00	na	219.70	16.40	15.10	na	682.10
1976	1	na	na	8.30	1.20	na	na	12.00	32.30	16.20	64.00	144.00	na	69.90	19.90	0.20	na	368.00
1976	2	na	na	229.40	241.20	na	na	233.40	138.30	76.40	205.00	167.00	na	140.10	133.20	67.70	na	1631.70
1976	3	na	na	0.30	5.70	na	na	47.00	20.70	70.90	99.10	97.00	na	143.80	120.10	17.20	na	621.80
1976	4	na	na	5.10	1.20	na	na	21.00	23.10	9.30	38.00	27.00	na	36.70	142.60	48.60	na	352.60
1976	5	na	na	0.00	0.00	na	na	20.50	0.10	18.20	11.40	64.50	na	74.40	0.90	11.30	na	201.30
1976	6	na	na	0.20	1.60	na	na	20.30	1.50	0.00	0.00	12.50	na	4.00	0.00	13.60	na	53.70
1976	7	na	na	4.60	3.00	na	na	21.20	0.00	3.90	3.00	71.50	na	45.50	1.60	13.40	na	167.70
1976	8	na	na	0.00	0.00	na	na	28.50	0.00	12.80	10.40	5.00	na	69.10	0.00	5.70	na	131.50
1976	9	na	na	20.40	17.80	na	na	57.80	21.00	21.70	152.70	131.00	na	166.00	1.40	5.70	na	595.50
1976	10	na	na	74.10	6.70	na	na	83.00	178.10	112.00	93.50	84.50	na	128.60	11.70	51.00	na	823.20
1976	11	na	na	143.20	188.50	na	na	226.00	174.30	247.90	235.50	227.00	na	298.50	188.60	34.70	na	1964.20
1976	12	na	na	21.00	6.20	na	na	21.10	112.30	118.00	202.40	293.50	na	312.80	1.60	28.30	na	1117.20
1977	1	na	145.40	292.40	78.20	140.30	148.20	110.00	227.60	177.20	336.60	454.00	na	346.90	107.10	134.70	226.90	2925.50
1977	2	na	28.30	32.10	14.50	82.80	91.20	86.40	59.90	28.90	17.50	6.00	na	15.40	8.80	13.60	21.60	507.00
1977	3	na	14.00	5.50	136.20	14.60	5.30	21.50	0.30	31.50	66.20	76.00	na	138.40	19.10	0.60	0.90	530.10
1977	4	na	63.60	106.00	121.10	103.10	79.40	66.30	103.20	71.30	95.10	119.50	na	182.00	111.80	85.80	75.80	1384.00
1977	5	na	11.20	7.70	45.60	148.20	50.30	101.70	60.10	29.40	14.20	19.00	na	16.60	98.00	61.50	20.60	684.10
1977	6	na	0.00	1.60	15.80	60.60	34.90	53.10	0.70	1.50	1.60	5.00	na	5.20	27.20	67.90	3.20	278.30
1977	7	na	0.00	0.30	11.60	74.50	21.70	55.60	0.00	0.00	0.00	0.00	na	2.00	17.40	73.90	0.00	257.00
1977	8	na	0.00	0.00	1.90	14.40	4.10	8.20	0.00	0.00	0.00	7.00	na	11.90	4.40	41.40	0.00	93.30
1977	9	na	80.60	148.30	17.20	41.90	91.70	59.00	42.70	20.50	13.20	34.50	na	43.10	0.80	3.00	8.80	605.30
1977	10	na	57.70	30.60	0.50	38.50	28.80	25.30	46.50	80.10	59.10	59.50	na	70.70	3.70	2.00	31.80	534.80
1977	11	na	119.60	122.90	32.20	60.80	41.30	67.50	151.60	148.10	na	207.50	na	361.10	42.60	0.30	79.60	1435.10
1977	12	na	196.30	219.70	166.60	111.20	333.30	250.10	369.80	148.20	na	211.00	na	222.10	138.70	150.80	222.50	2740.30
1978	1	na	72.30	145.50	155.70	103.50	76.80	31.40	219.20	144.90	216.60	254.00	na	386.20	75.80	18.20	114.30	2014.40
1978	2	na	241.50	318.50	190.20	197.30	133.50	147.60	243.50	268.00	na	192.00	na	111.20	60.30	255.00	284.50	2643.10
1978	3	na	216.00	79.60	74.70	124.60	122.00	211.60	143.10	96.90	na	147.00	na	115.90	143.30	186.50	159.80	1821.00
1978	4	na	148.10	94.00	71.90	118.40	137.10	185.20	117.00	86.80	na	76.00	na	117.30	86.10	23.70	117.60	1379.20
1978	5	na	13.40	58.80	105.10	110.60	83.40	92.30	70.30	65.00	na	88.00	na	133.40	106.80	126.90	36.30	1090.30
1978	6	na	15.00	2.60	11.80	106.10	55.50	97.00	7.50	15.10	na	0.00	na	3.30	11.00	71.00	1.30	397.20
1978	7	na	1.00	0.00	9.00	39.70	22.90	47.40	0.00	1.80	na	23.00	na	56.20	4.00	46.20	11.10	262.30
1978	8	na	0.00	0.50	2.00	24.80	18.10	36.90	0.00	0.00	na	0.00	na	0.00	6.10	11.50	0.00	99.90
1978	9	na	0.00	0.00	0.00	39.10	30.80	29.10	3.20	0.20	na	44.00	na	29.20	1.20	32.60	0.60	210.00
1978	10	na	34.20	30.40	0.40	9.80	30.20	14.30	111.60	187.50	na	91.00	na	105.10	12.40	6.10	109.00	742.00
1978	11	79.60	100.90	90.50	37.40	11.10	42.00	16.00	90.50	126.30	na	100.00	na	247.50	9.40	3.10	102.60	1056.90
1978	12	31.90	135.90	100.10	22.00	110.60	98.60	126.40	173.40	191.30	183.40	214.00	na	192.70	45.50	51.50	194.00	1871.30
1979	1	268.40	141.20	193.70	126.50	159.40	359.50	241.10	271.20	338.50	254.70	367.50	na	225.70	27.20	128.80	343.20	3446.60
1979	2	66.80	111.10	115.10	100.70	92.40	155.00	110.30	306.20	na	3.20	369.50	na	258.60	30.40	15.00	286.20	2020.50
1979	3	106.40	20.80	70.30	21.20	50.50	75.30	80.40	49.00	89.70	104.20	78.00	na	90.50	73.10	87.30	92.10	1088.80
1979	4	43.20	83.90	59.90	96.90	23.90	59.50	55.10	166.50	64.30	36.40	41.00	na	61.10	44.60	76.10	25.90	938.30
1979	5	11.40	3.10	8.00	3.10	41.40	31.30	40.70	0.00	8.90	31.90	77.00	na	55.00	18.90	53.90	0.00	384.60
1979	6	0.30	0.00	0.50	6.70	87.40	37.00	32.10	0.00	0.00	0.00	0.00	na	0.00	10.70	45.50	0.60	220.80
1979	7	0.00	0.00	0.00	4.10	56.20	22.60	45.50	0.00	0.00	0.00	0.00	na	2.20	2.70	43.20	0.00	176.50
1979	8	0.00	5.30	1.30	0.00	18.60	18.10	16.00	0.00	5.40	0.00	4.20	na	32.50	0.30	6.60	0.70	109.00
1979	9	0.00	0.00	0.00	0.00	32.00	11.70	24.20	15.70	2.90	65.90	10.40	na	78.30	0.10	4.80	7.60	253.60
1979	10	71.80	29.40	30.00	0.00	4.80	4.10	6.60	44.80	89.40	53.50	56.60	na	16.20	0.00	0.20	66.30	473.70
1979	11	173.90	111.70	53.60	61.60	26.40	90.40	58.10	144.40	340.80	146.20	105.60	na	137.90	49.90	4.60	116.50	1621.60
1979	12	70.10	47.40	120.80	11.40	47.60	61.10	92.20	188.70	167.20	124.20	142.00	na	237.50	36.90	4.00	80.50	1431.60
1980	1	138.10	255.80	167.20	40.70	178.40	211.50	197.40	160.10	227.40	555.00	319.10	na	352.40	na	267.00	281.20	3351.30
1980	2	292.30	356.70	308.30	166.70	321.70	322.40	342.80	254.60	124.00	170.20	163.40	na	120.70	na	170.60	234.20	3348.60
1980	3	11.10	3.80	1.90	26.50	30.50	34.10	57.20	9.70	16.90	12.00	23.00	na	49.40	na	27.50	0.30	303.90
1980	4	52.00	63.30	0.30	23.60	19.10	13.30	16.60	5.40	45.70	70.80	89.20	na	96.90	na	1.40	6.10	503.70
1980	5	0.00	0.60	0.00	0.00	12.60	34.00	30.40	4.80	0.40	0.00	0.30	na	6.40	na	3.00	3.30	95.80
1980	6	0.00	0.00	0.40	0.00	17.30	14.60	21.90	0.00	6.40	20.40	52.00	na	71.20	na	31.50	0.00	235.70
1980	7	0.50	0.00	0.00	0.00	71.50	25.90	36.00	0.00	0.00	0.00	0.00	na	0.00	na	27.70	0.00	161.60
1980	8	0.00	0.00	0.40	0.00	24.50	15.50	21.30	0.00	0.00	0.00	5.00	na	7.10	na	10.00	0.00	83.80
1980	9	0.00	2.00	2.00	0.00	21.80	12.40	41.80	9.50	16.90	7.20	35.00	na	52.90	na	13.00	5.40	219.90
1980	10	1.70	1.30	0.20	0.00	2.70	9.60	9.60	14.20	58.80	3.00	18.20	na	27.10	na	24.20	4.80	175.40
1980	11	79.50	164.00	149.80	101.60	94.20	75.20	150.40	194.60	121.90	99.20	103.80	na	160.10	na	17.70	137.60	1649.60
1980	12	179.40	118.70	193.10	30.90	123.00	100.10	111.10	231.20	260.80	334.80	232.30	na	173.60	na	3.80	284.20	2377.00
1981	1	na	na	na	34.30	na	na	na	na	164.80	234.00	171.50	na	235.90	4.30	na	na	844.80
1981	2	na	na	na	15.20	na	na	na	na	4.50	6.80	10.30	na	34.90	14.60	na	na	86.30
1981	3	na	na	na	203.20	na	na	na	na	335.80	199.60	114.00	na	195.20	319.30	na	na	1367.10
1981	4	na	na	na	29.80	na	na	na	na	38.00	14.00	47.20	na	21.90	52.50	na	na	203.40
1981	5	na	na	na	0.00	na	na	na	na	11.80	3.20	14.20	12.00	39.50	0.40	na	na	81.10
1981	6	na	na	na	2.60	na	na	na	na	21.00	41.70	31.80	16.60	49.90	5.50	na	na	169.10
1981	7	na	na	na	1.00	na	na	na	na	0.00	0.00	0.00	0.00	0.00	2.60	na	na	3.60
1981	8	na	na	na	1.80	na	na	na	na	0.00	3.40	64.20	31.20	17.80	2.30	na	na	120.70
1981	9	na	na	na	1.00	na	na	na	na	0.10	2.40	1.60	0.00	34.10	0.20	na	na	39.40
1981	10	na	na	na	0.00	na	na	na	na	197.60	185.10	144.80	204.60	165.70	0.00	na	na	897.80
1981	11	na	na	na	68.40	na	na	na	na	178.90	273.60	266.30	264.70	209.40	2.00	na	na	1263.30
1981	12	na	na	na	0.40	na	na	na	na	62.70	152.90	162.60	270.30	273.30	3.20	na	na	925.40
1982	1	na	na	na	26.60	na	na	na	na	232.40	250.00	283.00	523.00	316.40	4.60	na	na	1636.00
1982	2	na	na	na	8.70	na	na	na	na	44.10	61.10	48.70	25.70	31.20	32.80	na	na	252.30
1982	3	na	na	na	82.40	na	na	na	na	99.70	199.10	200.90	292.30	342.90	47.20	na	na	1264.50
1982	4	na	na	na	16.30	na	na	na	na	164.80	69.60	47.50	22.70	16.50	42.60	na	na	380.00
1982	5	na	na	na	0.00	na	na	na	na	0.20	10.50	21.80	41.40	18.50	18.30	na	na	110.70
1982	6	na	na	na	0.60	na	na	na	na	0.00	0.00	0.00	0.00	6.00	4.20	na	na	10.80
1982	7	na	na	na	0.60	na	na	na	na	0.00	0.00	3.70	3.50	0.00	7.30	na	na	15.10
1982	8	na	na	na	0.00	na	na	na	na	5.80	0.00	0.00	2.50	1.70	2.20	na	na	12.20
1982	9	na	na	na	3.40	na	na	na	na	11.10	0.70	13.00	5.00	19.40	7.10	na	na	59.70
1982	10	na	na	na	0.00	na	na	na	na	7.70	80.10	63.70	147.30	138.40	2.30	na	na	439.50
1982	11	na	na	na	0.00	na	na	na	na	31.10	61.30	47.40	87.00	62.50	0.00	na	na	289.30
1982	12	na	na	na	6.20	na	na	na	na	28.30	148.30	394.90	398.00	310.00	23.80	na	na	1309.50
1983	1	na	na	na	51.90	na	na	na	na	na	567.90	198.80	218.60	101.20	95.50	na	na	1233.90
1983	2	na	na	na	190.30	na	na	na	na	na	242.80	73.40	225.70	351.00	75.50	na	na	1158.70
1983	3	na	na	na	136.00	na	na	na	na	na	261.30	88.30	na	103.20	59.90	na	na	648.70
1983	4	na	na	na	1.30	na	na	na	na	na	159.60	42.80	20.60	221.10	11.20	na	na	456.60
1983	5	na	na	na	0.00	na	na	na	na	na	3.90	5.70	2.20	70.30	7.90	na	na	90.00
1983	6	na	na	na	1.00	na	na	na	na	na	0.00		0.00	44.50	1.00	na	na	46.50
1983	7	na	na	na	5.20	na	na	na	na	na	3.30	6.40	30.40	47.00	2.50	na	na	94.80
1983	8	na	na	na	6.50	na	na	na	na	na	0.00	0.00	0.00	0.00	7.20	na	na	13.70
1983	9	na	na	na	0.00	na	na	na	na	na	28.00	8.00	71.20	51.00	0.50	na	na	158.70
1983	10	na	na	na	0.00	na	na	na	na	na	176.80	78.20	276.30	34.00	0.00	na	na	565.30
1983	11	na	na	na	61.40	na	na	na	na	na	208.00	87.10	na	260.80	28.00	na	na	645.30
1983	12	na	na	na	90.30	na	na	na	na	na	304.50	209.60	na	278.50	6.70	na	na	889.60
1984	1	na	na	na	27.40	na	na	na	na	17.30	80.30	28.70	156.70	na	19.90	na	na	330.30
1984	2	na	na	na	0.50	na	na	na	na	58.30	4.30	0.00	6.00	na	4.00	na	na	73.10
1984	3	na	na	na	346.50	na	na	na	na	213.30	141.90	31.00	68.30	na	120.00	na	na	921.00
1984	4	na	na	na	79.50	na	na	na	na	87.30	89.30	0.00	45.00	na	234.20	na	na	535.30
1984	5	na	na	na	25.90	na	na	na	na	0.00	0.00	0.00	12.40	na	21.70	na	na	60.00
1984	6	na	na	na	1.50	na	na	na	na	0.00	0.00	0.00	0.00	na	3.60	na	na	5.10
1984	7	na	na	na	0.00	na	na	na	na	0.00	0.00	0.00	0.50	na	18.30	na	na	18.80
1984	8	na	na	na	0.00	na	na	na	na	10.90	9.30	0.60	50.40	na	0.80	na	na	72.00
1984	9	na	na	na	7.30	na	na	na	na	9.00	71.00	5.00	112.40	na	13.80	na	na	218.50
1984	10	na	na	na	5.40	na	na	na	na	58.10	131.30	19.10	67.80	na	15.10	na	na	296.80
1984	11	na	na	na	43.40	na	na	na	na	97.30	251.50	19.20	136.00	na	44.70	na	na	592.10
1984	12	na	na	na	0.00	na	na	na	na	123.10	280.90	210.30	342.80	na	1.00	na	na	958.10
1985	1	na	na	na	na	na	na	na	na	na	488.30	393.00	na	na	236.30	na	na	1117.60
1985	2	na	na	na	na	na	na	na	na	na	65.60	204.10	na	na	128.20	na	na	397.90
1985	3	na	na	na	na	na	na	na	na	na	117.50	59.20	na	na	342.20	na	na	518.90
1985	4	na	na	na	na	na	na	na	na	na	32.40	19.70	na	na	261.60	na	na	313.70
1985	5	na	na	na	na	na	na	na	na	na	75.10	19.00	na	na	76.40	na	na	170.50
1985	6	na	na	na	na	na	na	na	na	na	0.00	2.40	na	na	54.70	na	na	57.10
1985	7	na	na	na	na	na	na	na	na	na	0.00	44.00	na	na	20.50	na	na	64.50
1985	8	na	na	na	na	na	na	na	na	na	0.00	34.50	na	na	7.80	na	na	42.30
1985	9	na	na	na	na	na	na	na	na	na	62.40	6.00	na	na	0.70	na	na	69.10
1985	10	na	na	na	na	na	na	na	na	na	144.70	2.80	na	na	13.00	na	na	160.50
1985	11	na	na	na	na	na	na	na	na	na	207.60	88.80	na	na	10.70	na	na	307.10
1985	12	na	na	na	na	na	na	na	na	na	291.70	267.00	na	na	123.60	na	na	682.30
1986	1	26.50	43.30	39.60	na	49.70	6.80	34.50	147.50	na	na	na	274.80	312.30	na	25.40	143.00	1103.40
1986	2	198.80	201.40	109.90	na	95.10	49.30	97.90	45.10	na	na	na	276.00	216.00	na	38.30	30.80	1358.60
1986	3	190.60	102.00	17.40	na	152.80	47.40	70.70	13.10	na	na	na	65.50	132.60	na	199.80	5.10	997.00
1986	4	87.00	122.30	9.40	na	45.40	15.10	43.10	24.20	na	na	na	34.50	34.20	na	31.30	8.00	454.50
1986	5	4.40	0.00	0.00	na	42.30	14.30	48.90	0.00	na	na	na	28.70	38.80	na	56.30	0.00	233.70
1986	6	na	na	na	na	na	na	na	na	na	na	na	0.10	0.40	na	na	na	0.50
1986	7	0.00	0.50	0.30	na	34.90	10.10	5.30	3.80	na	na	na	39.70	61.20	na	46.40	7.60	209.80
1986	8	24.00	3.90	9.50	na	33.60	32.00	38.60	30.40	na	na	na	42.60	50.70	na	27.40	4.80	297.50
1986	9	na	na	na	na	na	na	na	na	na	na	na	18.30	14.50	na	na	na	32.80
1986	10	28.30	47.30	44.20	na	56.30	17.90	17.70	83.50	na	na	na	13.80	48.40	na	115.20	43.40	516.00
1986	11	na	na	na	na	na	na	na	na	na	na	na	109.40	146.00	na	na	na	255.40
1986	12	94.40	87.00	49.40	na	108.60	69.90	134.60	128.80	na	na	na	460.70	417.60	na	11.60	152.60	1715.20
1987	1	73.90	33.30	92.70	na	24.60	13.30	24.00	38.50	na	na	na	171.40	na	na	1.80	21.30	494.80
1987	2	88.40	15.60	10.50	na	1.30	5.40	6.60	44.80	na	na	na	51.60	na	na	1.50	10.10	235.80
1987	3	203.30	117.60	179.90	na	223.70	279.40	208.20	94.90	na	na	na	143.40	na	na	88.50	197.80	1736.70
1987	4	1.00	86.50	71.30	na	149.80	47.90	74.20	57.10	na	na	na	109.10	na	na	na	62.40	659.30
1987	5	33.10	6.30	74.70	na	79.70	75.20	53.20	28.60	na	na	na	31.60	na	na	13.00	2.10	397.50
1987	6	0.00	0.00	0.30	na	64.90	18.20	26.90	0.00	na	na	na	4.90	na	na	73.10	0.00	188.30
1987	7	0.40	0.00	0.00	na	36.00	29.10	33.20	0.00	na	na	na	8.70	na	na	57.50	0.00	164.90
1987	8	0.00	0.00	0.00	na	15.90	4.60	10.50	0.00	na	na	na	6.60	na	na	6.60	0.00	44.20
1987	9	4.00	5.10	1.70	na	11.70	20.00	18.50	30.70	na	na	na	57.10	na	na	2.80	10.00	161.60
1987	10	1.80	1.30	1.90	na	6.40	5.00	2.90	0.80	na	na	na	129.30	na	na	1.90	6.40	157.70
1987	11	57.20	93.70	69.50	na	65.60	107.30	119.40	186.50	na	na	na	169.80	na	na	5.60	126.30	1000.90
1987	12	90.50	182.60	86.80	na	49.70	56.00	152.70	235.10	na	na	na	304.90	na	na	1.00	321.40	1480.70
1988	1	109.00	38.30	233.20	na	76.50	69.50	89.70	55.60	101.60	na	na	115.10	171.00	na	0.70	58.60	1118.80
1988	2	37.30	6.50	19.80	na	52.60	12.40	20.30	55.30	18.60	na	na	276.70	257.20	na	2.20	14.50	773.40
1988	3	173.40	110.10	181.00	na	98.10	151.80	160.00	201.10	183.90	na	na	57.40	74.20	na	92.90	151.60	1635.50
1988	4	105.40	72.00	74.60	na	184.00	105.90	117.90	43.70	47.00	na	na	23.80	35.30	na	289.00	74.40	1173.00
1988	5	0.20	0.00	1.40	na	45.70	16.90	42.70	0.30	0.80	na	na	35.60	58.60	na	25.90	0.00	228.10
1988	6	3.20	1.00	1.20	na	143.30	31.90	30.80	1.40	0.00	na	na	10.40	7.40	na	106.90	0.00	337.50
1988	7	na	na	na	na	na	na	na	na	0.00	na	na	0.00	0.00	na	na	na	0.00
1988	8	0.00	0.00	0.00	na	32.00	20.60	13.90	0.00	0.00	na	na	0.00	0.00	na	30.10	0.00	96.60
1988	9	0.00	0.00	0.00	na	22.60	16.00	20.00	0.00	0.00	na	na	43.60	25.80	na	19.70	0.00	147.70
1988	10	48.40	20.50	42.30	na	54.50	84.40	82.70	56.30	53.10	na	na	191.80	116.40	0.00	6.50	22.50	779.40
1988	11	18.40	5.20	116.40	na	30.20	72.20	42.70	93.00	148.70	na	na	115.40	160.90	0.00	35.80	59.40	898.30
1988	12	180.20	225.80	309.90	na	157.80	217.00	134.10	223.50	170.70	na	na	249.10	303.20	na	32.60	210.40	2414.30
1989	1	67.30	26.40	36.50	na	60.20	49.30	45.70	76.20	na	100.20	155.60	240.90	176.10	na	28.80	53.40	1116.60
1989	2	43.80	80.00	49.10	na	19.40	15.50	1.10	17.50	na	94.60	139.40	179.60	120.30	na	10.40	120.00	890.70
1989	3	127.40	100.90	74.70	na	143.60	84.50	163.90	210.30	116.50	85.60	169.10	57.90	111.30	na	104.60	95.20	1645.50
1989	4	na	na	na	na	na	na	na	na	5.60	65.90	7.80	13.00	44.70	na	na	na	137.00
1989	5	na	na	na	na	na	na	na	na	na	4.20	0.20	0.00	29.10	na	na	na	33.50
1989	6	na	na	na	na	na	na	na	na	na	37.20	48.80	18.20	na	na	na	na	104.20
1989	7	na	na	na	na	na	na	na	na	na	18.60	20.80	15.80	32.60	na	na	na	87.80
1989	8	na	na	na	na	na	na	na	na	na	13.90	17.50	13.20	59.60	na	na	na	104.20
1989	9	na	na	na	na	na	na	na	na	na	15.60	8.00	54.40	70.30	na	na	na	148.30
1989	10	na	na	na	na	na	na	na	na	na	74.40	80.50	125.60	82.80	na	na	na	363.30
1989	11	na	na	na	na	na	na	na	na	na	192.30	275.80	274.60	201.40	na	na	na	944.10
1989	12	na	na	na	na	na	na	na	na	na	611.20	280.10	332.40	330.90	na	na	na	1554.60
1990	1	na	na	na	na	na	na	na	na	na	61.40	183.80	192.00	169.60	25.10	na	na	631.90
1990	2	na	na	na	na	na	na	na	na	308.00	105.70	151.50	143.60	93.80	0.00	na	na	802.60
1990	3	na	na	na	na	na	na	na	na	46.00	59.80	114.90	120.20	85.90	na	na	na	426.80
1990	4	na	na	na	na	na	na	na	na	1.40	10.20	25.10	63.40	81.30	na	na	na	181.40
1990	5	na	na	na	na	na	na	na	na	5.70	23.60	54.10	51.00	32.20	na	na	na	166.60
1990	6	na	na	na	na	na	na	na	na	4.00	0.00	1.50	1.20	0.00	na	na	na	6.70
1990	7	na	na	na	na	na	na	na	na	22.40	83.20	29.40	33.70	na	na	na	na	168.70
1990	8	na	na	na	na	na	na	na	na	2.70	29.60	27.20	32.60	48.70	na	na	na	140.80
1990	9	na	na	na	na	na	na	na	na	19.80	46.60	29.20	51.00	36.20	na	na	na	182.80
1990	10	na	na	na	na	na	42.00	na	na	97.10	16.90	33.00	92.20	48.20	na	na	na	329.40
1990	11	na	na	na	na	na	na	na	na	180.00	148.40	98.20	111.20	26.20	na	na	na	564.00
1990	12	na	na	na	na	na	na	na	na	89.40	47.70	165.20	92.40	na	na	na	na	394.70
1991	1	na	na	131.20	109.80	na	32.20	na	na	na	230.20	470.70	659.30	379.40	na	na	na	2012.80
1991	2	na	na	17.70	49.30	na	51.10	na	na	51.80	130.40	192.60	247.60	273.90	na	na	na	1014.40
1991	3	na	na	107.80	137.00	na	12.30	na	na	170.20	163.30	265.40	160.80	381.50	na	na	na	1398.30
1991	4	na	na	13.20	17.50	na	20.60	na	na	60.00	97.80	90.50	68.00	123.30	na	na	na	490.90
1991	5	na	na	0.40	34.00	na	52.50	na	na	1.80	0.70	4.00	52.80	39.90	na	na	na	186.10
1991	6	na	na	0.50	5.20	na	51.30	na	na	0.00	0.00	0.00	2.40	0.00	na	na	na	59.40
1991	7	na	na	0.40	8.40	na	28.90	na	na	0.10	0.00	0.00	0.00	0.30	na	na	na	38.10
1991	8	na	na	0.00	2.20	na	28.00	na	na	0.00	0.00	0.00	0.00	0.30	na	na	na	30.50
1991	9	na	na	0.00	0.00	na	9.10	na	na	15.30	27.60	54.80	46.60	46.40	na	na	na	199.80
1991	10	na	na	0.00	0.00	na	1.90	na	na	16.10	55.30	106.80	141.80	101.80	na	na	na	423.70
1991	11	na	na	90.60	52.90	na	200.70	na	na	395.60	234.40	135.50	192.50	110.80	na	na	na	1413.00
1991	12	na	na	192.50	62.80	na	128.20	na	na	233.10	157.60	159.60	200.00	187.30	na	na	na	1321.10
1992	1	337.20	304.00	na	237.90	na	na	na	365.00	417.70	637.60	402.10	457.80	414.90	na	na	na	3574.20
1992	2	122.40	na	na	23.20	na	na	na	156.10	316.10	218.80	359.30	277.60	286.70	na	na	na	1760.20
1992	3	2.20	na	na	17.10	na	na	na	6.20	27.70	52.90	118.10	59.60	157.50	na	na	na	441.30
1992	4	51.80	7.30	na	64.00	na	4.60	na	19.20	13.20	84.20	48.30	87.10	64.30	na	na	na	444.00
1992	5	8.00	0.90	na	9.00	na	9.30	na	0.70	0.70	1.20	60.10	53.40	56.70	na	na	na	200.00
1992	6	0.40	0.00	na	1.80	na	55.60	na	1.20	0.00	0.00	0.00	0.00	0.00	na	na	na	59.00
1992	7	1.40	0.00	na	0.00	na	46.90	na	0.00	0.00	0.00	0.00	0.00	1.80	na	na	na	50.10
1992	8	0.00	0.00	0.00	0.00	na	27.90	na	2.80	12.30	0.00	9.60	4.00	3.60	na	na	na	60.20
1992	9	0.00	0.00	14.00	0.80	na	16.50	na	3.40	1.70	32.70	114.30	139.70	140.60	na	na	na	463.70
1992	10	0.00	35.20	82.00	0.80	na	15.90	na	103.40	127.90	210.70	86.50	114.00	202.90	na	na	na	979.30
1992	11	152.40	121.90	102.80	47.40	na	113.00	na	93.30	256.90	408.70	148.40	228.20	260.10	na	na	na	1933.10
1992	12	54.60	139.80	191.80	66.90	na	159.20	na	398.70	379.40	369.70	247.10	409.80	257.50	na	na	na	2674.50
1993	1	44.20	78.00	46.40	37.00	66.90	92.90	24.00	47.60	na	160.70	104.00	178.00	152.90	25.80	21.40	42.80	1122.60
1993	2	2.40	14.90	8.80	40.50	2.70	0.20	0.00	87.90	66.60	105.40	149.70	210.40	345.60	15.20	90.80	64.60	1205.70
1993	3	2.00	1.10	0.00	0.00	0.00	0.00	0.00	12.60	4.00	22.70	44.20	28.10	48.10	0.00	0.00	1.30	164.10
1993	4		38.40	23.40	5.90	9.40	3.80	1.70	62.50	32.80	41.30	117.40	91.40	107.90	na	0.90	29.50	566.30
1993	5	0.00	0.00	0.30	0.00	34.30	19.90	40.30	2.50	2.70	6.60	10.90	10.60	13.30	na	22.60	0.00	164.00
1993	6	0.20	0.00	0.10	0.00	41.80	24.60	20.40	0.00	0.00	0.00	33.20	55.00	39.60	na	55.90	0.00	270.80
1993	7	0.00	0.00	0.00	1.50	32.70	21.80	23.40	0.00	0.00	0.00	9.20	0.00	0.00	na	17.60	0.00	106.20
1993	8	0.00	0.50	1.20	0.00	59.40	21.90	42.00	0.00	0.40	3.20	2.50	6.20	22.10	na	27.10	0.00	186.50
1993	9	na	0.00	1.20	0.00	5.20	6.60	5.40	29.20	20.00	14.40	87.50	77.40	75.90	na	7.30	6.60	336.70
1993	10	37.60	10.50	22.30	na	50.50	na	52.50	25.60	28.80	28.30	36.60	99.50	49.70	na	39.60	35.80	517.30
1993	11	10.00	14.60	54.40	66.80	20.10	27.30	51.00	57.20	98.30	133.80	127.10	127.70	82.00	2.10	3.80	50.00	926.20
1993	12	26.70	99.40	99.80	32.20	7.40	38.70	5.60	132.20	197.20	322.50	450.20	277.80	224.00	15.60	0.30	76.60	2006.20
1994	1	248.90	78.00	67.00	110.20	35.60	32.50	220.70	153.20	na	229.10	385.80	460.30	479.90	164.40	87.10	169.70	2922.40
1994	2	175.30	14.90	106.40	156.20	88.20	22.60	25.50	68.70	4.00	52.40	30.00	6.20	46.70	79.90	11.80	75.00	963.80
1994	3	126.50	1.10	142.30	111.80	202.00	140.10	114.30	311.90	345.70	301.20	332.90	335.20	228.00	177.50	78.20	181.30	3130.00
1994	4	44.80	38.40	40.80	47.60	134.70	67.80	34.70	57.10	30.10	15.30	34.10	21.90	90.10	57.10	67.30	37.90	819.70
1994	5	0.00	0.00	4.40	3.30	71.50	59.60	56.40	0.50	0.00	0.00	57.00	157.10	97.60	8.10	68.20	0.00	583.70
1994	6	0.00	0.00	1.80	5.70	67.30	22.10	24.70	12.60	13.40	13.40	7.80	14.00	11.90	13.00	127.00	36.00	370.70
1994	7	7.40	0.00	7.50	16.40	100.40	73.20	61.20	1.70	0.00	0.00	0.00	0.00	1.50	10.00	57.50	0.00	336.80
1994	8	0.00	0.50	0.00	0.00	14.60	12.90	6.70	0.00	0.00	0.00	0.00	0.00	0.00	3.20	12.40	0.00	50.30
1994	9	na	0.00	1.80	0.00	16.10	35.10	66.10	0.00	0.00	1.00	0.00	0.00	5.20	2.10	18.90	0.00	146.30
1994	10	0.00	10.50	0.00	0.00	0.50	4.70	5.70	7.90	1.10	50.30	84.80	115.70	126.90	0.00	0.20	17.90	426.20
1994	11	3.60	14.60	37.80	4.10	45.20	105.30	61.30	69.50	201.80	226.50	217.90	198.30	121.00	na	na	127.00	1433.90
1994	12	93.30	99.40	83.60	32.20	6.10	27.80	25.80	68.30	80.10	151.50	201.80	341.80	180.10	na	19.70	108.00	1519.50
1995	1	128.30	79.10	65.00	134.40	78.90	84.40	13.70	54.50	na	36.50	153.40	122.90	238.20	31.80	6.40	132.90	1360.40
1995	2	267.60	91.20	166.20	208.50	31.80	73.60	36.80	179.10	220.80	128.50	283.40	190.80	315.50	130.30	60.30	199.80	2584.20
1995	3	86.20	69.20	41.30	162.90	51.90	67.90	100.30	126.60	109.00	106.40	268.60	225.30	133.10	215.70	51.70	125.60	1941.70
1995	4	70.40	37.50	13.30	19.80	106.40	124.50	99.80	72.30	27.60	27.20	60.20	59.70	30.40	101.00	20.00	30.50	900.60
1995	5	6.10	111.00	16.50	0.00	96.90	31.90	39.10	17.20	0.20	10.90	66.40	53.70	60.00	132.30	38.70	11.20	692.10
1995	6	0.00	0.30	0.20	0.60	36.00	21.50	50.30	0.00	0.00	0.00	0.40	2.40	8.40	16.20	107.10	0.00	243.40
1995	7	0.00	0.00	3.20	5.40	87.50	42.40	57.40	0.00	0.20	0.20	0.00	0.00	0.10	9.20	57.40	0.00	263.00
1995	8	1.20	0.00	1.30	0.30	27.80	17.20	28.90	0.00	0.00	0.00	0.00	0.00	2.30	0.90	18.70	0.00	98.60
1995	9	0.00	0.00	0.00	0.00	13.40	24.80	31.30	0.00	0.00	0.00	14.00	44.80	105.30	0.00	5.00	0.00	238.60
1995	10	26.80	67.30	49.40	1.30	0.20	6.60	0.00	77.20	69.70	83.60	129.80	104.10	173.10	0.00	0.00	26.40	815.50
1995	11	70.20	206.20	163.40	74.60	97.40	113.90	90.50	115.00	276.00	227.90	226.00	194.20	188.30	19.00	34.80	150.00	2247.40
1995	12	94.00	176.00	111.40	62.80	124.90	146.60	246.60	378.40	249.10	238.10	504.10	322.60	381.20	34.00	9.30	269.00	3348.10
1996	1	3.10	9.10	0.00	1.30	4.30	13.60	7.60	65.20	34.50	103.40	215.80	184.20	272.80	6.50	8.00	13.90	943.30
1996	2	48.00	60.80	15.40	59.40	2.80	11.50	34.60	21.60	25.10	66.90	135.20	90.50	123.30	28.40	7.40	119.50	850.40
1996	3	258.70	95.20	64.00	177.00	24.50	0.70	1.30	83.70	54.80	76.70	99.80	40.80	112.20	87.80	13.20	114.40	1304.80
1996	4	81.00	237.90	88.20	43.90	82.30	26.80	71.60	56.20	39.90	36.80	47.80	46.80	55.40	165.20	303.10	32.80	1415.70
1996	5	18.80	20.90	16.20	4.20	119.70	26.20	79.50	0.80	28.50	22.30	19.80	29.50	13.60	27.40	43.20	0.00	470.60
1996	6	0.00	0.00	4.40	2.60	112.80	47.50	139.10	0.00	0.00	0.00	1.20	4.20	5.20	0.00	53.60	0.00	370.60
1996	7	0.00	0.00	1.90	0.70	35.50	21.90	33.70	0.00	0.00	0.00	0.00	0.00	0.00	6.10	34.60	0.00	134.40
1996	8	0.20	0.00	0.00	3.60	32.30	21.10	37.60	9.20	0.00	2.40	16.60	17.40	16.00	7.70	33.90	0.00	198.00
1996	9	0.00	0.50	0.00	0.40	29.70	23.60	50.50	0.00	15.20	11.60	44.00	78.30	91.80	0.60	5.90	0.00	352.10
1996	10	0.00	28.30	5.70	0.00	0.90	31.20	111.10	43.60	59.80	43.70	16.40	90.40	132.70	0.00	0.00	95.40	659.20
1996	11	208.40	166.60	0.00	195.90	191.90	224.20	395.90	141.50	167.20	243.60	290.40	296.30	275.90	147.90	59.50	307.10	3312.30
1996	12		49.10	26.60	48.10	59.70	7.70	126.80	100.00	194.90	192.40	286.20	391.80	341.00	27.60	2.50	50.90	1905.30
1997	1	196.60	122.90	161.00	76.70	57.10	149.30	266.00	156.70	196.90	282.00	429.50	407.30	551.80	164.70	119.10	119.30	3456.90
1997	2	29.80	63.00	34.00	32.00	105.00	56.20	97.80	28.90	54.80	13.30	182.90	165.70	100.80	36.50	23.70	69.10	1093.50
1997	3	357.90	443.50	392.70	220.30	197.90	464.50	821.70	356.60	444.40	69.40	209.20	196.50	127.90	149.50	137.00	285.60	4874.60
1997	4	103.40	34.10	66.00	30.50	71.00	143.10	206.20	51.20	92.90	61.20	104.90	92.00	97.20	87.30	121.20	115.30	1477.50
1997	5	10.20	7.80	2.30	18.30	162.00	47.20	85.20	20.50	10.80	16.10	48.40	60.50	51.30	38.80	110.40	0.50	690.30
1997	6	0.00	0.50	1.00	7.40	26.70	41.00	32.10	8.40	19.70	30.90	47.10	44.80	79.30	0.00	25.30	3.00	367.20
1997	7	0.00	0.00	0.00	1.80	87.80	41.70	22.60	0.80	0.10	0.00	0.00	1.20	0.80	18.40	53.60	0.00	228.80
1997	8	0.00	0.00	0.00	0.00	16.90	16.90	25.70	0.00	0.00	0.70	0.00	0.50	0.00	4.30	33.80	0.00	98.80
1997	9	0.00	0.00	0.40	0.00	0.00	0.20	0.00	2.00	4.20	31.10	40.70	94.30	31.00	0.00	0.00	0.00	203.90
1997	10	25.70	49.70	123.10	13.00	59.70	165.80	88.00	28.40	na	52.40	38.40	245.60	195.10	4.10	4.10	50.00	1143.10
1997	11	39.30	62.80	22.80	36.20	69.20	71.00	69.50	30.70	87.70	148.80	230.50	172.10	143.90	58.90	34.60	76.10	1354.10
1997	12	46.30	103.80	30.90	25.90	25.00	32.30	42.80	131.20	133.30	224.20	385.40	261.10	331.60	16.60	15.30	73.40	1879.10
1998	1	235.10	149.20	111.10	54.00	131.50	69.50	110.70	143.60	109.80	159.80	254.30	105.50	279.10	72.50	38.10	84.60	2108.40
1998	2	16.20	108.90	191.00	54.40	50.20	27.60	67.50	48.50	144.90	121.20	224.80	242.50	177.80	84.50	1.70	120.30	1682.00
1998	3	27.30	57.30	13.80	25.40	19.30	12.00	2.60	32.50	30.20	na	8.90	35.30	69.70	25.60	8.20	71.20	439.30
1998	4	0.00	31.80	0.80	0.00	35.40	8.70	6.50	0.00	12.50	na	46.20	56.20	74.70	0.00	3.40	2.60	278.80
1998	5	8.60	2.40	5.20	0.00	17.40	7.40	11.70	32.70	0.80	28.10	123.40	84.50	126.40	0.00	3.20	12.70	464.50
1998	6	0.20	0.00	0.00	0.00	89.80	25.80	25.40	0.00	0.00	0.00	1.90	22.50	7.50	0.00	44.30	0.00	217.40
1998	7	0.00	0.00	1.50	0.00	37.70	28.20	20.40	3.20	0.00	0.00	0.00	0.00	0.10	25.40	51.40	0.00	167.90
1998	8	0.00	0.00	0.30	0.00	79.30	32.90	67.00	0.20	na	0.00	22.40	24.60	40.20	4.00	20.40	0.00	291.30
1998	9	0.00	0.00	0.00	0.00	18.00	10.00	12.10	0.00	na	2.30	0.00	4.20	22.60	0.30	9.20	0.00	78.70
1998	10	0.00	19.80	0.80	0.00	2.90	22.60	15.00	73.80	na	104.20	88.90	90.70	129.90	0.00	0.40	56.20	605.20
1998	11	124.60	215.50	254.40	73.30	52.40	101.40	120.10	250.60	197.90	283.90	286.80	276.40	189.70	29.10	0.00	324.20	2780.30
1998	12	98.00	88.20	170.20	4.70	33.40	136.70	100.60	270.30	221.60	206.70	189.70	189.00	193.60	47.40	20.60	372.60	2343.30
1999	1	60.40	65.40	100.10	88.90	102.10	36.50	103.00	74.80	95.70	134.50	254.00	339.30	261.90	16.20	1.10	60.80	1794.70
1999	2	128.00	130.20	78.00	33.80	14.80	21.50	13.70	182.50	130.20	103.90	106.00	na	159.20	9.30	7.60	61.50	1180.20
1999	3	155.80	143.80	56.70	167.10	82.50	77.20	67.80	149.90	117.70	194.10	219.00	22.00	195.30	87.70	15.00	217.90	1969.50
1999	4	0.20	0.00	0.20	0.00	22.50	22.30	8.20	17.60	20.70	3.30	4.40	15.10	16.40	46.00	3.60	2.70	183.20
1999	5	0.20	16.10	10.00	4.20	38.10	35.00	33.30	0.00	0.10	1.00	0.00	1.00	1.90	7.00	40.40	0.10	188.40
1999	6	0.00	0.00	0.50	1.60	36.60	24.50	39.00	0.00	0.00	0.00	6.70	13.40	34.50	0.00	35.90	0.60	193.30
1999	7	0.20	0.00	0.60	0.80	73.80	32.00	36.00	0.00	0.00	1.30	1.00	0.00	1.20	9.10	39.90	0.00	195.90
1999	8	0.40	0.00	0.20	4.60	108.00	46.00	43.00	0.00	0.00	0.00	0.00	0.00	0.00	7.90	26.30	0.00	236.40
1999	9	28.80	76.60	35.20	11.40	19.50	37.70	18.80	31.30	5.10	1.00	16.80	17.00	80.20	4.80	18.40	29.90	432.50
1999	10	9.70	47.10	135.80	6.20	43.60	91.40	34.00	91.20	65.70	88.60	64.60	105.60	133.30	30.20	41.40	39.60	1028.00
1999	11	94.20	94.90	96.30	164.90	46.40	107.00	57.10	209.40	205.10	269.10	238.50	338.40	165.60	48.70	116.90	227.00	2479.50
1999	12	131.30	85.50	126.20	111.70	99.00	138.50	357.20	234.60	287.10	288.10	232.80	264.50	299.60	100.40	97.30	181.10	3034.90
2000	1	157.20	46.90	131.20	76.60	138.10	165.40	130.20	131.80	200.00	314.00	223.80	303.60	339.70	117.70	103.50	143.50	2723.20
2000	2	210.60	206.70	83.50	170.40	86.10	76.60	124.80	165.30	105.10	88.40	218.50	262.70	151.40	150.70	122.40	51.80	2275.00
2000	3	126.40	71.90	126.60	57.30	90.50	64.10	94.40	74.50	180.20	114.30	328.30	165.30	269.10	127.30	63.00	98.60	2051.80
2000	4	30.00	46.70	75.30	67.20	181.00	109.90	119.90	4.70	3.00	10.50	39.00	53.40	24.00	55.70	79.40	1.90	901.60
2000	5	0.20	0.00	4.00	12.60	84.50	30.30	55.00	0.00	0.00	0.10	5.00	9.80	1.80	2.60	15.90	0.00	221.80
2000	6	0.80	0.00	0.50	8.20	67.90	35.00	49.90	0.00	0.00	0.00	1.00	0.00	0.00	na	45.10	0.00	208.40
2000	7	0.00	0.00	0.90	0.40	33.90	27.90	25.10	0.00	0.00	5.50	7.70	9.50	1.80	8.00	19.60	0.00	140.30
2000	8	0.00	0.00	0.00	0.00	35.70	17.10	27.30	0.00	0.00	41.20	20.80	17.40	6.30	5.00	29.80	0.00	200.60
2000	9	0.60	58.40	15.70	3.00	51.70	21.90	38.50	29.80	3.80	37.80	na	45.10	85.70	7.10	30.00	15.90	445.00
2000	10	0.00	11.20	0.30	6.60	32.30	9.70	2.10	29.30	24.50	13.00	34.50	29.40	46.90	0.00	0.00	16.20	256.00
2000	11	287.20	197.30	279.10	125.30	117.10	252.70	172.90	238.30	285.50	186.90	333.20	237.00	212.80	17.10	35.90	197.60	3175.90
2000	12	215.70	256.40	263.20	109.70	66.20	129.20	144.00	427.90	415.80	277.80	195.80	179.70	192.80	114.30	58.50	220.10	3267.10
2001	1	29.10	15.00	2.20	9.60	34.60	29.50	34.40	60.60	72.60	135.90	83.60	161.20	58.00	1.80	0.20	30.50	758.80
2001	2	85.40	33.40	2.10	70.70	16.20	1.40	1.80	66.00	36.20	57.80	35.10	108.30	47.30	70.20	0.60	45.50	678.00
2001	3	83.40	177.40	94.60	107.00	129.90	53.00	108.90	32.40	81.80	132.70	118.00	165.40	183.10	259.30	127.20	126.80	1980.90
2001	4	1.00	19.90	2.80	0.40	5.30	18.20	27.90	45.30	7.50	26.60	8.20	17.90	0.00	8.80	3.10	5.20	198.10
2001	5	4.20	14.00	6.40	0.40	39.90	25.90	42.50	3.60	1.30	54.70	21.10	46.80	73.70	0.30	1.10	9.00	344.90
2001	6	1.90	3.90	4.90	41.30	145.10	59.60	75.60	3.00	0.00	0.00	0.00	0.00	0.00	na	32.00	1.60	368.90
2001	7	0.60	0.00	1.80	7.20	55.80	28.20	44.90	2.80	0.00	1.00	1.20	0.40	6.20	5.40	77.40	0.80	233.70
2001	8	0.00	0.00	1.00	1.20	69.60	54.10	46.70	0.00	0.00	5.00	32.30	46.80	53.40	5.30	37.90	0.00	353.30
2001	9	0.00	0.00	0.00	20.80	44.00	48.80	46.80	33.20	6.30	28.50	40.40	29.30	61.30	0.00	5.40	4.20	369.00
2001	10	0.80	79.40	1.30	0.00	35.70	11.20	12.50	110.20	76.00	88.80	126.10	121.10	139.10	31.80	21.50	49.80	905.30
2001	11	53.30	78.50	34.10	1.80	1.40	0.60	1.40	106.20	169.80	266.30	261.10	370.20	182.30	0.00	0.40	205.70	1733.10
2001	12	75.90	104.10	104.10	67.20	75.20	94.20	128.60	157.10	253.50	257.70	290.40	427.90	387.90	128.30	56.00	118.00	2726.10
2002	1	283.20	333.60	245.00	256.40	205.60	216.20	444.00	190.70	351.50	146.90	140.20	182.90	172.20	214.60	226.00	217.60	3826.60
2002	2	17.20	119.20	135.00	38.30	91.10	108.60	97.90	114.70	72.50	272.10	171.40	328.50	302.00	0.30	102.20	95.90	2066.90
2002	3	17.60	42.40	6.30	4.20	17.20	59.70	44.00	32.90	34.00	82.90	62.80	86.10	38.10	105.10	11.60	19.00	663.90
2002	4	5.80	25.80	8.00	20.30	19.40	13.80	25.70	59.60	28.80	13.20	9.80	6.10	7.00	25.80	16.00	6.50	291.60
2002	5	6.40	0.50	3.00	10.30	65.30	21.40	43.00	36.80	0.20	6.00	12.00	20.90	32.00	10.10	29.20	26.60	323.70
2002	6	2.80	0.00	0.20	2.60	66.10	32.50	44.20	3.00	0.00	0.00	0.00	0.00	0.00	0.00	57.50	0.30	209.20
2002	7	0.00	0.00	0.00	1.60	38.10	17.30	47.80	0.60	0.20	5.00	4.00	9.40	18.90	8.20	54.50	0.00	205.60
2002	8	0.00	0.00	1.40	0.00	40.80	38.50	54.30	8.00	0.00	0.00	0.00	1.20	1.00	0.90	16.20	0.00	162.30
2002	9	6.90	37.20	12.20	1.60	22.50	10.60	11.10	105.50	4.10	68.00	41.10	68.30	48.90	0.00	2.80	31.10	471.90
2002	10	0.00	0.00	0.00	0.00	0.70	0.00	2.40	10.50	19.50	12.80	88.40	51.50	28.90	0.00	0.10	5.50	220.30
2002	11	35.70	173.00	77.40	11.70	19.20	16.40	26.60	77.50	136.70	219.90	106.80	157.70	233.90	0.00	0.00	137.90	1430.40
2002	12	141.80	106.90	174.00	74.20	101.70	74.40	144.50	256.40	480.70	172.00	272.50	254.30	522.60	99.30	5.40	303.00	3183.70
2003	1	105.50	128.70	0.00	134.40	77.00	83.30	121.80	89.80	299.10	375.90	274.80	331.30	340.90	48.20	123.50	164.50	2698.70
2003	2	14.50	24.60	13.60	1.60	51.90	18.70	77.50	20.90	17.10	21.60	175.10	113.00	113.70	23.50	41.20	55.20	783.70
2003	3	202.40	146.60	229.20	101.40	94.30	23.10	128.90	159.70	65.80	50.70	168.90	221.90	74.80	142.80	39.90	112.80	1963.20
2003	4	1.80	7.90	14.00	43.90	7.90	13.70	6.50	57.50	5.30	10.20	37.10	13.80	37.60	99.70	9.60	3.20	369.70
2003	5	8.00	46.50	38.60	0.60	93.90	64.00	51.10	19.90	4.00	87.80	25.00	30.70	44.60	26.90	30.10	6.90	578.60
2003	6	0.20	0.00	1.50	0.00	69.80	33.50	57.70	0.60	0.00	0.00	0.00	0.00	0.00	na	10.50	0.00	173.80
2003	7	0.20	0.00	0.50	0.80	127.90	28.70	71.80	0.00	0.00	0.00	1.00	16.90	8.40	9.90	24.40	0.00	290.50
2003	8	0.00	8.40	0.00	0.40	29.30	13.30	21.10	6.80	3.30	41.50	17.80	26.70	54.90	6.30	13.70	0.00	243.50
2003	9	0.20	0.00	7.20	3.80	34.00	24.10	18.80	7.60	0.00	2.00	9.10	37.60	124.50	0.20	3.00	5.00	277.10
2003	10	0.00	0.60	0.00	3.80	1.30	2.30	3.70	30.40	34.50	76.00	28.80	54.30	41.50	0.00	8.00	0.00	285.20
2003	11	100.30	27.50	52.70	40.20	157.40	100.10	79.60	84.30	78.30	75.40	91.70	110.00	124.80	2.30	2.60	90.00	1217.20
2003	12	1.20	41.90	31.90	44.60	0.10	1.20	2.10	112.10	51.10	106.50	207.60	191.70	186.00	2.60	0.00	113.60	1094.20
2004	1	350.20	309.40	0.00	416.80	281.70	244.90	417.70	369.40	236.90	185.50	159.10	210.80	247.60	502.80	227.50	199.40	4359.70
2004	2	159.30	131.30	165.90	138.60	134.60	64.90	101.10	158.00	245.10	346.70	294.50	317.90	436.20	148.10	40.00	221.90	3104.10
2004	3	70.60	139.00	165.60	73.80	51.30	116.90	66.20	126.90	261.20	115.70	245.80	208.30	237.60	62.20	70.40	146.60	2158.10
2004	4	0.00	23.30	18.70	27.80	18.10	35.90	6.70	4.20	76.90	111.40	107.80	59.70	60.10	0.40	0.20	48.40	599.60
2004	5	0.00	0.00	3.90	17.60	54.80	25.50	27.80	0.00	0.00	0.00	1.00	10.00	8.00	18.60	121.70	0.20	289.10
2004	6	1.60	0.00	0.00	0.00	25.00	28.80	26.60	0.00	0.30	3.60	0.00	3.10	38.70	na	49.80	0.00	177.50
2004	7	0.40	0.00	0.00	0.80	23.50	15.10	13.20	0.00	2.50	9.50	51.20	20.20	45.10	2.90	18.20	0.00	202.60
2004	8	0.00	0.00	0.00	0.00	30.50	3.80	2.90	0.00	0.00	0.00	0.00	0.00	0.10	1.90	35.80	0.00	75.00
2004	9	0.00	0.00	0.00	0.00	14.30	8.70	7.60	0.00	0.00	0.00	0.00	6.20	4.30	0.90	7.10	0.00	49.10
2004	10	40.20	27.50	20.30	6.60	5.40	8.80	2.10	45.10	108.40	11.20	46.30	106.60	158.10	0.40	0.00	70.30	657.30
2004	11	71.00	35.20	156.10	7.00	120.80	127.70	103.60	159.50	64.00	161.20	102.00	110.70	198.00	24.60	10.20	31.70	1483.30
2004	12	29.90	30.40	0.20	2.40	0.00	5.00	11.00	174.00	149.50	361.30	282.00	460.00	413.40	34.40	4.00	130.10	2087.60
2005	1	189.70	185.00	0.00	35.50	50.40	49.00	95.30	169.00	142.70	194.50	261.00	386.10	362.10	59.60	22.50	261.00	2463.40
2005	2	100.70	158.40	169.00	151.00	111.20	182.70	107.80	257.50	197.60	152.50	68.30	112.70	114.80	138.40	71.30	190.80	2284.70
2005	3	89.50	69.00	104.60	69.20	74.90	41.00	146.60	65.90	178.70	247.40	278.00	246.20	180.40	162.80	280.10	113.80	2348.10
2005	4	49.90	99.70	49.90	29.00	87.30	42.50	181.70	45.30	10.70	17.30	61.70	30.00	23.10	na	112.80	29.90	870.80
2005	5	50.20	81.40	143.00	21.60	114.90	31.00	42.70	5.00	71.80	18.30	35.90	49.30	106.00	76.70	73.80	15.80	937.40
2005	6	8.30	0.00	3.40	19.00	132.00	48.00	34.10	0.20	0.00	10.10	3.00	18.00	10.60	34.90	86.40	0.00	408.00
2005	7	0.20	0.00	0.80	4.40	70.60	24.60	28.10	0.00	0.20	0.00	0.20	0.20	8.90	9.90	71.00	0.00	219.10
2005	8	0.00	0.00	0.90	3.80	28.00	29.30	63.70	0.00	0.00	0.00	0.00	12.80	0.00	7.70	44.20	0.00	190.40
2005	9	0.00	0.00	0.40	0.00	2.60	13.20	11.20	4.80	31.20	52.00	13.70	73.70	88.20	0.70	5.90	22.00	319.60
2005	10	1.00	4.90	0.00	0.00	3.10	2.90	1.70	6.50	7.30	14.90	41.10	110.80	109.20	0.00	0.20	17.30	320.90
2005	11	34.00	74.40	126.00	58.80	111.20	150.20	100.90	87.70	276.80	613.80	220.60	249.20	158.50	153.70	16.80	197.90	2630.50
2005	12	75.60	52.70	154.70	16.60	44.50	41.70	10.10	308.50	235.90	231.90	168.10	239.40	341.60	13.60	36.70	273.40	2245.00
2006	1	0.00	7.70	0.70	0.00	2.40	1.00	3.70	13.80	2.80	109.30	172.20	104.70	147.40	0.00	0.00	9.50	575.20
2006	2	140.70	96.60	146.50	29.20	47.80	33.80	53.40	88.40	41.00	48.00	158.80	136.80	243.10	74.60	39.70	42.30	1420.70
2006	3	111.60	173.80	183.90	139.90	53.20	196.00	342.70	107.90	355.60	296.80	241.90	188.20	253.00	248.30	66.70	148.10	3107.60
2006	4	75.30	302.40	69.60	51.70	135.50	204.80	233.10	94.60	85.40	66.60	107.10	41.00	34.10	89.70	26.40	80.00	1697.30
2006	5	0.60	10.80	0.00	29.40	106.50	16.30	38.30	4.60	0.20	6.20	27.90	38.50	25.80	12.30	54.20	11.30	382.90
2006	6	3.00	0.00	1.00	3.10	110.60	23.30	42.80	0.70	0.00	0.90	3.50	3.60	5.20	na	129.90	0.00	327.60
2006	7	0.60	0.00	0.00	4.80	74.60	14.10	35.50	0.00	0.00	0.00	1.80	0.00	9.50	36.10	104.10	0.00	281.10
2006	8	0.00	0.00	0.00	2.20	46.80	18.70	56.60	0.00	0.50	0.10	12.00	15.60	27.40	2.70	20.00	0.00	202.60
2006	9	3.80	0.00	0.00	7.00	25.10	7.90	10.30	15.60	27.20	27.20	52.60	137.70	93.30	4.50	42.80	45.10	500.10
2006	10	42.20	79.80	39.50	19.10	55.00	62.10	87.10	107.80	65.20	101.10	65.30	115.80	237.00	25.00	30.60	110.60	1243.20
2006	11	69.40	111.10	200.20	46.70	43.60	161.30	81.90	95.40	219.40	318.60	305.60	192.00	256.00	38.40	8.70	188.30	2336.60
2006	12	12.90	63.10	100.50	37.20	33.30	3.00	30.10	122.50	217.80	339.40	426.00	519.00	526.10	2.70	8.60	93.70	2535.90
2007	1	38.00	16.80	34.70	0.20	3.30	32.60	11.20	29.60	105.80	188.30	344.20	503.10	342.00	40.20	1.70	48.00	1739.70
2007	2	283.20	244.70	179.70	227.80	220.10	444.30	244.20	243.50	527.50	142.80	143.10	159.80	159.30	208.80	74.00	427.10	3929.90
2007	3	0.10	20.90	0.50	7.80	54.50	48.90	90.80	17.30	8.40	5.50	9.00	40.00	35.20	109.80	81.20	5.00	534.90
2007	4	47.70	1.90	15.80	77.30	44.40	18.00	85.30	14.30	4.10	18.60	45.70	43.80	107.60	5.80	40.80	2.80	573.90
2007	5	5.40	1.90	0.00	0.70	77.10	8.30	13.80	0.00	0.00	0.40	15.20	15.80	29.20	110.10	76.90	0.00	354.80
2007	6	0.00	0.60	0.00	1.90	68.20	30.20	32.50	0.00	0.00	0.00	2.60	6.60	0.00	20.30	59.80	0.00	222.70
2007	7	0.30	0.00	0.00	3.00	62.40	13.20	25.90	0.00	0.00	0.10	10.00	28.00	28.00	1.20	32.20	0.00	204.30
2007	8	0.00	0.00	2.80	3.30	23.50	34.50	19.50	0.00	0.00	0.00	0.00	0.00	0.00	10.00	51.10	0.00	144.70
2007	9	0.00	0.00	0.00	0.30	19.50	22.00	25.50	0.00	0.00	6.30	0.00	0.00	0.50	2.00	18.60	0.00	94.70
2007	10	0.00	3.00	0.00	0.00	4.60	8.40	5.50	5.40	9.20	0.40	38.80	35.00	64.70	0.00	0.70	7.70	183.40
2007	11	83.70	103.50	88.20	30.50	48.20	62.60	96.80	75.00	108.60	125.30	130.80	133.00	291.40	6.00	0.00	94.60	1478.20
2007	12	139.30	99.80	67.90	23.20	44.10	37.00	13.00	279.00	124.00	110.60	207.80	242.40	202.00	27.00	40.30	186.90	1844.30
2008	1	26.60	20.60	67.50	74.60	1.00	5.20	3.70	162.60	83.60	224.70	404.60	350.80	648.40	49.90	0.00	43.40	2167.20
2008	2	213.90	150.40	66.70	151.20	101.50	95.70	99.00	105.60	53.90	131.70	129.90	230.20	265.70	173.20	55.00	156.80	2180.40
2008	3	150.80	107.60	101.20	275.20	153.00	66.20	120.90	40.70	74.20	188.70	219.70	303.70	136.00	212.40	97.00	77.80	2325.10
2008	4	231.00	187.50	98.10	75.90	115.20	46.50	74.70	153.40	105.30	67.90	46.80	91.10	267.90	225.90	59.60	34.30	1881.10
2008	5	2.40	3.80	25.70	3.10	42.80	21.60	97.30	0.00	0.30	0.00	3.00	0.40	14.40	13.10	64.60	0.00	292.50
2008	6	0.30	0.00	0.30	5.70	68.60	36.80	46.10	0.00	0.00	0.20	1.00	0.00	3.80	3.20	32.60	0.00	198.60
2008	7	0.00	0.00	0.30	0.20	55.20	22.00	21.60	0.00	0.00	0.00	0.00	0.00	0.00	0.00	91.00	0.00	190.30
2008	8	0.00	0.00	0.00	0.00	34.30	16.50	34.70	0.00	0.00	0.00	19.60	9.00	21.70	5.10	36.20	0.00	177.10
2008	9	0.00	0.00	0.00	0.00	10.10	11.40	17.80	28.80	12.60	11.90	64.20	53.10	99.00	0.60	2.20	9.70	321.40
2008	10	0.00	0.00	0.20	0.00	10.70	12.80	13.70	0.00	0.70	18.60	44.70	34.00	46.50	0.70	2.60	0.00	185.20
2008	11	34.60	64.40	18.20	0.00	2.60	2.60	0.00	177.80	177.90	118.20	231.00	222.60	113.10	0.00	0.00	137.60	1300.60
2008	12	46.40	200.90	162.50	63.10	94.10	129.40	49.40	154.00	278.90	249.40	380.40	417.30	430.20	23.60	153.70	275.00	3108.30
2009	1	274.90	66.40	169.50	40.40	77.80	112.00	33.90	102.60	215.20	128.70	163.40	339.20	439.80	205.90	5.70	173.10	2548.50
2009	2	115.20	69.90	40.30	140.40	66.60	29.30	132.00	105.60	83.10	80.90	258.60	169.20	224.00	87.90	4.10	72.20	1679.30
2009	3	168.40	167.70	106.30	145.40	89.00	13.80	7.50	158.70	100.10	164.60	91.70	126.80	192.50	108.70	8.10	122.00	1771.30
2009	4	185.30	164.50	157.40	181.20	151.00	160.10	216.20	92.30	104.40	59.80	46.10	86.70	120.70	269.50	169.50	163.80	2328.50
2009	5	31.20	9.40	1.00	59.30	125.60	26.60	46.10	18.90	15.70	0.20	3.60	32.80	47.60	70.00	188.40	6.30	682.70
2009	6	2.70	35.00	2.50	8.10	85.20	23.50	19.70	7.80	12.00	0.00	19.30	3.20	32.00	0.00	67.10	0.00	318.10
2009	7	0.00	0.30	1.60	3.40	34.60	22.80	33.50	0.00	0.00	0.00	0.20	2.00	2.40	4.10	37.10	0.00	142.00
2009	8	0.00	0.00	0.00	3.40	44.30	25.20	43.00	0.00	6.60	29.20	20.90	22.40	45.20	10.00	54.30	0.00	304.50
2009	9	0.00	0.00	0.00	0.00	8.30	8.90	6.00	2.90	13.90	44.00	47.20	66.60	115.80	13.60	1.70	0.00	328.90
2009	10	156.70	136.70	152.80	106.10	118.60	208.80	69.00	181.10	247.60	277.20	92.30	195.80	153.90	30.40	72.80	163.00	2362.80
2009	11	0.00	22.80	0.20	0.00	0.20	8.70	4.80	27.30	55.60	141.80	87.90	140.80	91.10	8.00	5.30	32.40	626.90
2009	12	49.60	143.50	65.00	60.00	na	66.80	10.40	181.40	302.50	334.90	222.90	386.60	232.10	33.00	38.80	325.20	2452.70
2010	1	115.20	41.40	102.20	28.30	101.60	45.90	62.40	26.30	26.90	77.90	94.40	100.60	226.00	34.30	34.60	49.70	1167.70
2010	2	44.90	36.90	59.60	28.40	52.30	29.40	53.10	45.40	60.60	51.60	33.90	38.40	118.40	64.40	36.50	69.90	823.70
2010	3	148.70	208.00	196.00	26.80	112.20	235.60	147.00	152.20	184.70	155.60	185.80	180.00	273.30	50.60	54.90	211.80	2523.20
2010	4	104.10	126.50	94.30	84.20	85.80	137.40	83.20	121.60	85.20	119.50	19.20	21.40	124.00	97.50	147.90	114.10	1565.90
2010	5	0.00	3.00	0.30	9.60	28.40	14.30	16.70	29.80	19.60	11.10	30.10	54.20	36.70	na	59.40	2.10	315.30
2010	6	17.70	0.00	0.00	10.30	136.00	17.30	26.60	0.00	0.10	0.80	10.80	4.00	2.00	na	51.90	1.30	278.80
2010	7	3.10	1.60	1.10	21.60	162.40	58.00	94.10	0.00	0.10	0.00	0.00	0.40	4.50	na	41.40	0.00	388.30
2010	8	0.00	0.00	0.70	0.00	44.40	10.10	22.60	0.00	0.00	0.00	0.00	0.00	0.00	na	32.50	0.00	110.30
2010	9	0.00	0.00	0.70	4.00	54.60	22.00	20.20	6.60	12.20	0.90	27.10	75.80	101.50	3.80	28.20	0.60	358.20
2010	10	28.90	66.10	67.20	54.00	58.90	66.30	23.90	85.60	29.30	114.80	88.80	132.40	160.80	106.80	13.50	39.40	1136.70
2010	11	5.90	43.40	41.80	1.10	0.00	11.30	0.00	164.90	365.30	164.70	189.90	280.50	174.10	na	0.00	164.90	1607.80
2010	12	170.70	181.50	177.60	151.20	na	179.90	253.00	97.30	216.10	172.90	328.30	327.40	233.50	86.10	17.90	157.90	2751.30
2011	1	33.70	133.30	69.20	62.20	35.40	16.70	72.70	129.80	194.40	149.60	161.90	128.20	327.40	71.40	31.70	117.10	1734.70
2011	2	93.70	158.20	73.40	66.40	64.50	50.20	66.10	70.10	119.20	17.00	79.00	124.50	132.60	157.50	43.00	119.60	1435.00
2011	3	280.50	281.50	95.00	63.50	103.20	105.90	141.70	168.10	386.60	394.10	437.00	399.70	275.20	92.90	88.30	258.70	3571.90
2011	4	23.60	53.10	10.10	47.00	143.20	21.60	101.60	35.80	49.80	53.70	80.20	122.60	197.80	26.50	19.50	9.70	995.80
2011	5	3.20	0.00	6.00	9.40	113.20	25.90	50.90	10.10	13.20	0.30	6.10	0.00	12.00	111.70	51.40	0.50	413.90
2011	6	1.40	0.00	0.00	0.00	39.50	13.00	16.00	0.00	0.00	0.00	12.40	16.60	17.80	7.50	15.40	0.10	139.70
2011	7	0.00	0.00	0.70	0.00	22.70	20.30	29.10	0.00	0.00	0.10	0.00	0.00	0.00	24.90	38.70	0.00	136.50
2011	8	0.80	0.50	1.10	5.80	7.00	16.00	22.60	0.00	0.00	0.00	0.00	0.00	0.00	5.40	19.70	0.00	78.90
2011	9	0.00	0.00	0.00	0.00	na	5.80	7.50	0.00	0.00	0.00	0.00	0.80	9.60	4.80	8.80	0.60	37.90
2011	10	72.40	32.10	62.70	9.40	na	56.50	32.00	94.10	55.00	153.10	175.70	182.00	161.60	8.20	13.00	0.00	1107.80
2011	11	72.90	34.30	26.90	8.50	na	21.80	58.80	134.50	195.80	143.40	173.10	100.60	70.60	25.20	2.00	389.40	1457.80
2011	12	20.90	88.50	118.90	10.70	na	84.80	68.10	198.90	282.00	425.30	338.80	448.60	403.40	50.00	0.00	158.50	2697.40
2012	1	8.20	36.60	38.80	28.90	na	36.00	5.50	48.60	128.30	222.40	235.20	151.20	460.40	11.50	0.00	96.90	1508.50
2012	2	79.30	30.70	91.90	85.20	na	57.90	87.50	35.90	21.50	21.10	96.70	58.60	43.80	117.70	57.50	19.80	905.10
2012	3	15.60	69.90	0.00	0.20	na	12.50	9.70	48.20	54.70	106.70	81.50	117.00	107.40	16.80	0.00	51.30	691.50
2012	4	0.00	0.30	0.00	0.00	na	0.10	4.30	0.00	0.20	5.30	38.70	43.20	45.50	0.00	0.00	0.90	138.50
2012	5	0.00	4.00	10.60	0.40	na	25.00	19.00	33.70	24.60	7.10	6.20	39.90	95.90	11.80	18.40	1.20	297.80
2012	6	0.00	0.00	1.20	2.30	na	19.00	19.90	2.20	0.00	0.40	19.70	100.50	79.90	3.40	20.30	0.00	268.80
2012	7	0.00	0.00	0.80	1.20	na	20.60	20.40	0.00	0.00	0.00	0.00	1.60	3.00	15.50	41.00	0.00	104.10
2012	8	0.00	0.00	0.00	1.80	na	30.10	41.20	0.00	0.00	0.00	0.00	0.00	0.00	8.70	27.40	0.20	109.40
2012	9	0.00	0.00	0.00	0.00	na	0.60	3.00	0.00	0.00	0.70	35.00	17.00	14.90	1.00	14.90	0.00	87.10
2012	10	0.00	0.00	0.00	0.00	na	1.90	0.00	15.40	1.10	3.60	8.80	56.80	67.60	0.00	1.60	6.80	163.60
2012	11	106.40	119.50	156.00	19.30	na	145.00	102.10	293.80	468.00	369.40	201.70	236.10	260.50	7.90	9.50	399.70	2894.90
2012	12	16.10	27.80	12.80	1.80	na	24.20	12.70	1.20	23.90	123.40	97.00	71.00	94.10	0.80	0.00	12.50	519.30
2013	1	47.40	133.80	117.40	30.00	na	142.50	214.60	75.30	307.20	187.40	309.30	259.00	332.80	49.30	50.70	263.50	2520.20
2013	2	0.00	1.20	0.00	0.00	na	1.40	4.00	34.00	25.50	2.50	40.70	3.80	34.00	0.00	0.00	5.60	152.70
2013	3	78.30	0.00	0.30	54.80	na	5.40	24.10	78.60	148.00	145.50	216.70	141.20	252.60	0.80	0.00	82.50	1228.80
2013	4	87.10	86.80	17.40	33.80	na	57.20	43.80	58.00	124.40	78.80	179.50	67.80	123.80	57.90	55.80	97.90	1170.00
2013	5	0.00	1.40	0.20	1.80	na	20.40	31.00	16.00	0.60	13.50	39.40	82.80	94.20	5.00	46.70	1.40	354.40
2013	6	0.00	0.00	3.00	6.80	na	37.60	36.10	24.60	0.20	1.00	6.60	34.00	17.60	0.80	11.60	0.00	179.90
2013	7	1.60	0.00	0.60	13.60	na	29.90	79.20	0.00	0.00	0.00	0.60	0.00	5.30	14.10	80.40	0.00	225.30
2013	8	0.00	0.00	0.00	4.60	na	19.50	47.80	0.00	0.00	0.00	0.80	1.40	5.80	1.80	21.20	0.60	103.50
2013	9	0.00	0.00	0.00	0.40	na	13.40	18.10	2.80	5.40	41.80	42.60	35.20	84.50	0.00	2.00	0.00	246.20
2013	10	9.80	23.00	26.20	0.00	na	22.00	38.40	90.20	71.20	35.00	55.30	132.30	147.40	5.20	59.70	0.00	715.70
2013	11	68.70	138.70	160.30	33.60	na	56.90	103.10	128.50	129.40	202.00	120.90	237.20	228.00	1.30	0.00	92.50	1701.10
2013	12	219.90	330.40	241.30	155.00	na	150.60	93.00	237.70	296.50	407.80	263.30	221.70	291.40	200.00	67.60	294.10	3470.30
2014	1	0.00	30.60	0.70	28.60	na	11.70	8.10	12.00	50.10	40.10	45.40	76.70	71.10	6.80	7.60	1.40	390.90
2014	2	68.20	53.20	18.70	37.50	na	40.70	40.70	35.20	25.30	67.20	1.10	4.20	14.60	28.40	20.20	33.00	488.20
2014	3	75.40	0.00	18.80	56.70	na	72.50	29.60	94.00	49.70	90.10	94.90	118.70	80.70	12.60	38.70	196.90	1029.30
2014	4	173.70	97.30	120.30	179.80	na	100.00	131.80	40.00	5.30	26.20	38.40	93.10	57.60	48.70	53.80	52.60	1218.60
2014	5	0.40	23.00	11.00	1.60	na	40.20	100.80	4.50	13.70	0.80	2.00	8.80	32.90	19.90	53.40	2.20	315.20
2014	6	0.00	0.00	0.40	1.30	na	36.80	25.20	3.60	0.00	11.30	0.00	1.00	1.90	9.00	31.60	na	122.10
2014	7	3.20	0.00	1.40	26.30	na	36.00	57.10	0.00	0.00	1.70	63.50	58.80	78.00	8.90	71.20	0.00	406.10
2014	8	3.60	0.00	0.00	2.40	na	30.70	32.80	0.00	0.00	7.20	0.00	0.00	0.00	14.90	39.60	0.00	131.20
2014	9	0.00	0.00	0.00	7.20	na	10.90	14.70	0.00	4.00	1.70	12.40	9.40	2.60	5.40	17.70	0.00	86.00
2014	10	0.00	2.40	17.70	0.00	na	28.30	24.90	29.30	55.70	67.20	38.60	66.30	63.60	3.00	11.80	35.40	444.20
2014	11	61.80	86.70	119.90	91.40	na	145.30	112.40	232.30	190.80	231.80	240.20	253.90	408.10	31.20	32.70	130.20	2368.70
2014	12	151.00	122.30	65.70	47.90	na	72.60	56.20	117.90	210.50	111.20	136.80	147.80	111.80	46.40	5.20	229.70	1633.00
2015	1	0.70	11.10	28.40	12.00	na	13.20	26.80	30.80	20.70	4.00	115.20	69.40	119.10	4.00	4.30	0.50	460.20
2015	2	37.70	66.00	116.40	34.60	na	74.50	168.40	60.70	275.10	116.10	165.90	175.00	206.30	68.00	53.30	131.60	1749.60
2015	3	25.50	0.00	8.70	27.10	na	7.70	55.90	92.10	56.70	129.60	131.80	233.60	319.30	119.30	12.50	38.70	1258.50
2015	4	81.40	78.60	58.70	78.20	na	61.30	234.70	107.50	25.80	43.90	66.20	37.00	44.90	16.30	43.30	67.20	1045.00
2015	5	0.50	19.60	4.30	0.80	na	37.80	44.50	59.60	19.00	0.20	57.30	49.30	76.80	7.20	na	60.70	437.60
2015	6	0.10	0.00	0.60	2.40	na	51.00	62.50	0.00	0.00	0.00	14.40	9.70	15.00	12.60	na	0.10	168.40
2015	7	1.80	0.00	0.60	2.60	na	37.10	47.40	0.00	0.20	0.00	0.00	0.00	1.40	22.40	na	0.00	113.50
2015	8	0.00	0.00	0.00	0.10	na	38.00	65.60	0.00	0.00	0.00	0.00	0.00	1.30	1.20	na	0.00	106.20
2015	9	0.00	0.00	0.00	0.00	na	2.70	5.60	0.00	0.00	0.20	59.40	95.40	97.20	0.40	na	0.00	260.90
2015	10	0.80	21.10	1.00	13.70	na	7.10	16.00	2.20	9.20	16.90	74.80	47.60	86.20	0.00	na	0.00	296.60
2015	11	12.10	93.00	40.70	0.00	na	44.00	10.00	89.60	172.70	154.10	46.40	164.00	197.90	0.00	na	108.80	1133.30
2015	12	0.00	3.30	21.20	3.60	na	10.40	12.80	12.60	51.20	78.40	142.70	203.70	195.60	16.00	na	15.50	767.00
2016	1	398.50	412.80	330.70	281.90	na	362.80	328.10	357.00	456.50	34.00	na	337.20	397.10	216.30	na	625.10	4538.00
2016	2	45.00	19.60	1.40	26.00	na	18.60	40.60	8.70	8.90	41.20	na	89.30	74.20	38.20	na	25.90	437.60
2016	3	7.30	0.00	9.20	12.50	na	1.30	9.00	0.10	74.80	86.60	na	61.90	122.60	81.80	na	6.80	473.90
2016	4	0.00	4.60	1.20	2.70	na	7.50	19.60	0.00	3.00	25.70	na	34.20	16.30	1.60	na	0.00	116.40
2016	5	10.00	6.40	11.10	0.20	na	11.80	41.90	0.00	0.00	0.80	na	2.00	1.70	1.80	na	0.00	87.70
2016	6	0.00	0.00	0.80	1.20	na	16.30	11.30	5.00	0.00	0.00	na	51.60	64.60	24.40	na	1.40	176.60
2016	7	0.00	0.00	0.00	1.00	na	21.00	17.70	0.00	0.00	0.00	na	0.00	0.00	3.60	na	0.00	43.30
2016	8	0.00	0.00	7.60	0.60	na	30.00	50.00	0.00	2.40	0.10	na	3.00	16.30	2.60	na	0.00	112.60
2016	9	13.50	20.20	10.10	0.00	na	35.00	25.30	3.00	0.00	23.10	na	20.60	12.00	0.20	na	8.00	171.00
2016	10	12.10	17.30	46.10	0.20	na	33.20	32.80	23.30	83.70	57.20	na	110.30	185.30	1.00	na	0.00	602.50
2016	11	105.90	126.70	49.70	16.50	na	57.90	69.40	130.70	232.80	280.00	na	245.10	139.10	0.80	na	288.80	1743.40
2016	12	9.80	93.00	24.80	11.60	na	37.00	6.30	63.50	128.60	156.10	na	274.40	152.00	50.40	na	64.90	1072.40
2017	1	8.00	17.50	21.30	0.00	na	6.60	0.00	17.60	20.10	69.90	na	72.00	93.90	0.00	na	5.90	332.80
2017	2	85.70	94.50	63.30	81.50	na	13.70	39.60	49.40	94.70	103.90	na	102.20	86.10	94.00	na	37.20	945.80
2017	3	83.60	na	66.00	10.20	na	73.80	20.60	137.40	96.30	32.50	na	69.00	79.60	16.80	na	251.70	937.50
2017	4	74.20	53.20	41.10	7.70	na	21.90	77.50	47.90	1.80	2.90	na	30.20	33.30	16.60	na	5.20	413.50
2017	5	3.70	0.00	0.00	3.00	na	20.20	42.40	4.00	20.60	27.40	na	68.20	98.70	5.40	na	10.10	303.70
2017	6	4.70	0.00	1.20	2.60	na	24.40	13.90	0.00	0.00	0.00	na	20.40	25.10	45.00	na	0.00	137.30
2017	7	0.30	0.00	1.40	0.30	na	29.60	24.70	0.00	0.30	0.00	na	0.00	0.00	25.80	na	4.50	86.90
2017	8	0.00	0.00	0.00	0.00	na	19.20	27.20	0.00	0.00	0.00	na	na	0.00	0.00	na	0.00	46.40
2017	9	0.00	0.00	0.40	6.30	na	33.70	84.90	0.00	0.00	0.00	na	na	21.90	13.80	na	0.00	161.00
2017	10	0.00	0.00	0.00	0.00	na	4.20	6.90	2.80	29.50	66.60	na	na	75.00	0.30	na	0.30	185.60
2017	11	19.00	69.20	69.00	22.20	na	95.20	103.70	155.60	173.90	69.90	na	na	183.20	8.30	na	113.80	1083.00
2017	12	0.00	41.80	0.00	0.00	na	0.00	0.00	0.00	0.00	1.00	na	na	38.00	0.40	na	0.00	81.20
