# Supplementary material for: The dependence of hydropower planning in relation to the influence of climate in Northeast Brazil
Source: PLoS One. 2022 Jan 25;17(1):e0259951. doi: 10.1371/journal.pone.0259951 (PMC8789118; doi:10.1371/journal.pone.0259951)
Supplement: S1 Data — (XLSX) [file pone.0259951.s021.xlsx]

## Sheet: NSE_PBIAS
NSE	0.665613
PBIAS	-7.31992e-07
Year	Monthly	Mean_G_obs	G_obs	G_sim	Column: (D-E)^2	Column: (D-C)^2	Column : D-E
2000	1	4769	5452							G_sim	Simulated generation
2000	2	4769	5645							G_obs	Observed generation
2000	3	4769	5744
2000	4	4769	5578
2000	5	4769	5557
2000	6	4769	5358
2000	7	4769	5337
2000	8	4769	5541
2000	9	4769	5577
2000	10	4769	6162
2000	11	4769	6271
2000	12	4769	5991
2001	1	4769	5678
2001	2	4769	5737	5977.42	57803.2	937024	-240.423
2001	3	4769	5660	5663.83	14.6383	793881	-3.826
2001	4	4769	5005	4840.5	27060.9	55696	164.502
2001	5	4769	4792	4495.12	88138.3	529	296.881
2001	6	4769	3332	3601.7	72735.4	2064969	-269.695
2001	7	4769	3117	3608.43	241506	2729104	-491.433
2001	8	4769	3223	3656.63	188037	2390116	-433.632
2001	9	4769	3405	3786.68	145680	1860496	-381.68
2001	10	4769	3487	3804.68	100919	1643524	-317.678
2001	11	4769	3531	3792.74	68510.4	1532644	-261.745
2001	12	4769	3600	4424.98	680599	1366561	-824.984
2002	1	4769	3947	5217.09	1.61313e+06	675684	-1270.09
2002	2	4769	3877	5610.78	3.00601e+06	795664	-1733.78
2002	3	4769	4148	5464.98	1.73445e+06	385641	-1316.98
2002	4	4769	4240	5282.98	1.08781e+06	279841	-1042.98
2002	5	4769	4649	5358.08	502796	14400	-709.081
2002	6	4769	4574	5224.6	423284	38025	-650.603
2002	7	4769	4628	5709.59	1.16984e+06	19881	-1081.59
2002	8	4769	4747	5820.12	1.1516e+06	484	-1073.12
2002	9	4769	5366	5921.34	308397	356409	-555.335
2002	10	4769	5289	5613.02	104988	270400	-324.019
2002	11	4769	5513	5550.71	1421.97	553536	-37.709
2002	12	4769	5611	5551.09	3588.97	708964	59.908
2003	1	4769	5194	5903.9	503958	180625	-709.9
2003	2	4769	4898	5686.3	621417	16641	-788.3
2003	3	4769	4843	5382.34	290892	5476	-539.344
2003	4	4769	4952	5795.3	711153	33489	-843.299
2003	5	4769	4773	5560.73	620515	16	-787.728
2003	6	4769	4185	4842.5	432312	341056	-657.504
2003	7	4769	4190	4550.33	129837	335241	-360.329
2003	8	4769	4243	4506.92	69652.2	276676	-263.917
2003	9	4769	4494	4592.46	9695.16	75625	-98.464
2003	10	4769	4965	4442.64	272858	38416	522.358
2003	11	4769	4777	4332.75	197358	64	444.25
2003	12	4769	4481	4223.04	66541.3	82944	257.956
2004	1	4769	3653	4040.99	150539	1245456	-387.994
2004	2	4769	5133	5930.56	636094	132496	-797.555
2004	3	4769	4409	6342.36	3.73788e+06	129600	-1933.36
2004	4	4769	5387	7107.31	2.95945e+06	381924	-1720.31
2004	5	4769	5326	6652.56	1.75975e+06	310249	-1326.56
2004	6	4769	4481	5950.3	2.15885e+06	82944	-1469.3
2004	7	4769	4788	6298.71	2.28224e+06	361	-1510.71
2004	8	4769	5421	6073.29	425480	425104	-652.288
2004	9	4769	5865	6285.98	177224	1201216	-420.98
2004	10	4769	5878	5928.85	2586.03	1229881	-50.853
2004	11	4769	5952	5673.71	77447.6	1399489	278.294
2004	12	4769	5541	5707.96	27874.6	595984	-166.957
2005	1	4769	5254	5755.28	251284	235225	-501.282
2005	2	4769	5305	6410.07	1.22118e+06	287296	-1105.07
2005	3	4769	6187	6422.06	55253.7	2010724	-235.061
2005	4	4769	6310	7104.95	631952	2374681	-794.954
2005	5	4769	5865	6209.66	118791	1201216	-344.661
2005	6	4769	5483	6119.81	405521	509796	-636.805
2005	7	4769	5622	6550.42	861971	727609	-928.424
2005	8	4769	5757	6189.16	186764	976144	-432.162
2005	9	4769	6062	5761.16	90504.7	1671849	300.84
2005	10	4769	6231	5426.26	647615	2137444	804.745
2005	11	4769	6230	5660.01	324884	2134521	569.986
2005	12	4769	6103	6487.14	147561	1779556	-384.137
2006	1	4769	5886	6693.38	651862	1247689	-807.38
2006	2	4769	5990	6235.78	60407.8	1490841	-245.78
2006	3	4769	5554	6001.63	200371	616225	-447.628
2006	4	4769	5978	6058.56	6489.75	1461681	-80.559
2006	5	4769	6210	5805.9	163298	2076481	404.102
2006	6	4769	5842	5457.87	147555	1151329	384.129
2006	7	4769	6346	5870.69	225919	2486929	475.309
2006	8	4769	6740	5846.69	797996	3884841	893.306
2006	9	4769	7072	5849.23	1.49516e+06	5303809	1222.77
2006	10	4769	7103	5483.01	2.62436e+06	5447556	1619.99
2006	11	4769	7341	5637.84	2.90074e+06	6615184	1703.16
2006	12	4769	7479	5853.1	2.64357e+06	7344100	1625.9
2007	1	4769	7560	6408.17	1.32671e+06	7789681	1151.83
2007	2	4769	7101	6481.1	384272	5438224	619.897
2007	3	4769	7278	7113.59	27030.6	6295081	164.41
2007	4	4769	6178	5967.52	44301	1985281	210.478
2007	5	4769	6010	5405.49	365429	1540081	604.507
2007	6	4769	6491	5357.41	1.28502e+06	2965284	1133.59
2007	7	4769	6997	5751.36	1.55162e+06	4963984	1245.64
2007	8	4769	5645	4762.62	778589	767376	882.377
2007	9	4769	7130	5427.62	2.89811e+06	5574321	1702.38
2007	10	4769	7436	5717.28	2.95398e+06	7112889	1718.72
2007	11	4769	7212	5483.49	2.98774e+06	5968249	1728.51
2007	12	4769	5942	4474.51	2.15352e+06	1375929	1467.49
2008	1	4769	3830	2925.28	818520	881721	904.721
2008	2	4769	3434	3263.45	29086.3	1782225	170.547
2008	3	4769	3628	3253.56	140208	1301881	374.443
2008	4	4769	4251	3560.83	476332	268324	690.168
2008	5	4769	4070	3660.65	167567	488601	409.349
2008	6	4769	4259	4073.98	34233.1	260100	185.022
2008	7	4769	4445	4325.75	14221.5	104976	119.254
2008	8	4769	5772	4955.23	667115	1006009	816.771
2008	9	4769	5723	5405.97	100507	910116	317.028
2008	10	4769	6548	5065.36	2.19822e+06	3164841	1482.64
2008	11	4769	6380	4768.25	2.59773e+06	2595321	1611.75
2008	12	4769	5347	4418.19	862690	334084	928.811
2009	1	4769	4498	4886.37	150830	73441	-388.369
2009	2	4769	5251	6083.91	693741	232324	-832.911
2009	3	4769	5447	6170.79	523871	459684	-723.789
2009	4	4769	5517	6131.91	378112	559504	-614.908
2009	5	4769	6828	6349.64	228830	4239481	478.362
2009	6	4769	6215	6191.01	575.664	2090916	23.993
2009	7	4769	6339	6330.55	71.4701	2464900	8.454
2009	8	4769	5853	5634.72	47646.6	1175056	218.281
2009	9	4769	5743	4827.27	838563	948676	915.731
2009	10	4769	6407	5031.5	1.892e+06	2683044	1375.5
2009	11	4769	6840	4747.9	4.37687e+06	4289041	2092.1
2009	12	4769	6079	4164.12	3.66677e+06	1716100	1914.88
2010	1	4769	5721	4533.4	1.41039e+06	906304	1187.6
2010	2	4769	5997	5154.52	709776	1507984	842.482
2010	3	4769	5722	4776.26	894434	908209	945.745
2010	4	4769	4868	4369.11	248892	9801	498.891
2010	5	4769	4712	4215.56	246456	3249	496.443
2010	6	4769	4292	3586.58	497613	227529	705.417
2010	7	4769	4680	4319.98	129614	7921	360.02
2010	8	4769	4522	4210.04	97316.5	61009	311.956
2010	9	4769	5031	4799.4	53637.6	68644	231.598
2010	10	4769	5720	5304.13	172950	904401	415.873
2010	11	4769	5252	4816.54	189626	233289	435.461
2010	12	4769	6056	5486.5	324327	1656369	569.497
2011	1	4769	5707	5755.65	2366.82	879844	-48.65
2011	2	4769	5851	5512.67	114469	1170724	338.332
2011	3	4769	5752	5355.41	157286	966289	396.593
2011	4	4769	5606	5545.39	3673.33	700569	60.608
2011	5	4769	4646	5054.43	166815	15129	-408.43
2011	6	4769	5074	5143.73	4862.69	93025	-69.733
2011	7	4769	5329	5436.03	11455.2	313600	-107.029
2011	8	4769	5732	5455.01	76724.6	927369	276.992
2011	9	4769	6242	5829.15	170441	2169729	412.845
2011	10	4769	6783	5928.38	730370	4056196	854.617
2011	11	4769	6195	5627.87	321641	2033476	567.134
2011	12	4769	6311	6340.63	877.818	2377764	-29.628
2012	1	4769	6987	6724.71	68795.5	4919524	262.289
2012	2	4769	6495	6509.19	201.384	2979076	-14.191
2012	3	4769	6942	5978.19	928920	4721929	963.805
2012	4	4769	6509	5609.85	808465	3027600	899.147
2012	5	4769	6063	5093.42	940089	1674436	969.582
2012	6	4769	5984	5172.44	658626	1476225	811.558
2012	7	4769	4941	3953.6	974961	29584	987.401
2012	8	4769	5453	4140.35	1.72305e+06	467856	1312.65
2012	9	4769	5511	3834.59	2.81036e+06	550564	1676.41
2012	10	4769	5107	3433.62	2.80018e+06	114244	1673.38
2012	11	4769	4570	3045.36	2.32453e+06	39601	1524.64
2012	12	4769	6162	4591.99	2.46494e+06	1940449	1570.01
2013	1	4769	5150	3902.92	1.55521e+06	145161	1247.08
2013	2	4769	3965	3231.53	537972	646416	733.466
2013	3	4769	3866	3009.16	734180	815409	856.843
2013	4	4769	3935	3172.88	580821	695556	762.116
2013	5	4769	3488	3048.47	193186	1640961	439.529
2013	6	4769	3468	2806.59	437466	1692601	661.412
2013	7	4769	4020	3397.19	387891	561001	622.809
2013	8	4769	3646	3818.17	29643.9	1261129	-172.174
2013	9	4769	3740	3634.01	11234.7	1058841	105.994
2013	10	4769	3881	3578.3	91629.7	788544	302.704
2013	11	4769	3661	3652.93	65.1895	1227664	8.074
2013	12	4769	3721	4173.06	204363	1098304	-452.065
2014	1	4769	3701	3871.43	29044.7	1140624	-170.425
2014	2	4769	3455	3870.59	172711	1726596	-415.585
2014	3	4769	3503	4211.35	501763	1602756	-708.352
2014	4	4769	3478	4143.38	442724	1666681	-665.375
2014	5	4769	3368	3782.45	171766	1962801	-414.447
2014	6	4769	3423	3935.78	262945	1811716	-512.782
2014	7	4769	3307	4089.91	612956	2137444	-782.915
2014	8	4769	3278	3840.56	316472	2223081	-562.558
2014	9	4769	3300	3820.34	270756	2157961	-520.342
2014	10	4769	3358	3596.36	56814.1	1990921	-238.357
2014	11	4769	3375	3515.01	19602.2	1943236	-140.008
2014	12	4769	3527	3937.49	168500	1542564	-410.487
2015	1	4769	3374	3507.07	17707.6	1946025	-133.07
2015	2	4769	3317	3451.2	18008.3	2108304	-134.195
2015	3	4769	3424	3681.29	66196.6	1809025	-257.287
2015	4	4769	3255	3408.22	23476.1	2292196	-153.219
2015	5	4769	3414	3343.49	4972.37	1836025	70.515
2015	6	4769	2824	2924.11	10021.6	3783025	-100.108
2015	7	4769	2803	2880.7	6037.45	3865156	-77.701
2015	8	4769	2879	2892.81	190.633	3572100	-13.807
2015	9	4769	2845	2662.69	33236.2	3701776	182.308
2015	10	4769	2793	2445.73	120595	3904576	347.268
2015	11	4769	2689	1979.31	503657	4326400	709.688
2015	12	4769	2633	2066.68	320716	4562496	566.318
2016	1	4769	2919	2163.09	571395	3422500	755.907
2016	2	4769	2756	3000.71	59883	4052169	-244.71
2016	3	4769	2633	2907.29	75236.1	4562496	-274.292
2016	4	4769	2431	2982.79	304472	5466244	-551.79
2016	5	4769	2490	3298.98	654452	5193841	-808.982
2016	6	4769	2428	3101.96	454218	5480281	-673.957
2016	7	4769	2439	3401.43	926262	5428900	-962.425
2016	8	4769	2446	3550.15	1.21916e+06	5396329	-1104.15
2016	9	4769	2470	3602.95	1.28358e+06	5285401	-1132.95
2016	10	4769	2505	3667.37	1.35111e+06	5125696	-1162.37
2016	11	4769	2504	3619.85	1.24512e+06	5130225	-1115.85
2016	12	4769	2386	3639.57	1.57143e+06	5678689	-1253.57
2017	1	4769	2318	3439.71	1.25824e+06	6007401	-1121.71
2017	2	4769	2308	3393.35	1.17799e+06	6056521	-1085.35
2017	3	4769	2264	3326.46	1.12882e+06	6275025	-1062.46
2017	4	4769	2165	3191.99	1.0547e+06	6780816	-1026.99
2017	5	4769	2020	3023.51	1.00702e+06	7557001	-1003.51
2017	6	4769	1651	2695.62	1.09124e+06	9721924	-1044.62
2017	7	4769	1667	2898.03	1.51545e+06	9622404	-1231.03
2017	8	4769	1662	2965.3	1.69859e+06	9653449	-1303.3
2017	9	4769	1589	3060.25	2.16457e+06	10112400	-1471.25
2017	10	4769	1546	2994.09	2.09695e+06	10387729	-1448.09
2017	11	4769	1603	3303.04	2.89014e+06	10023556	-1700.04
2017	12	4769	1764	3884.78	4.49772e+06	9030025	-2120.78
		Soma	956294		1.49073e+08	445809523	-0.007
